# Supplementary material for: 4-Chloro-N-(2-chloro­phen­yl)-2-methyl­benzene­sulfonamide
Source: Acta Crystallogr Sect E Struct Rep Online. 2009 Mar 11;65(Pt 4):o717. doi: 10.1107/S1600536809007880 (PMC2968972; doi:10.1107/S1600536809007880)
Supplement: Supplementary file 2 [file e-65-0o717-Isup2.hkl]

# 
# h,k,l, Fc-squared, Fo-squared, sigma(Fo-squared) and status flag 
# 
data_I
_shelx_title ' S87 P-1' 
_shelx_refln_list_code          4 
_shelx_F_calc_maximum      131.69 
_exptl_crystal_F_000       324.00 
_reflns_d_resolution_high  0.8381 
 
loop_ 
 _symmetry_equiv_pos_as_xyz 
 'x, y, z' 
 '-x, -y, -z' 
 
_cell_length_a     8.0890 
_cell_length_b     8.0960 
_cell_length_c    10.9460 
_cell_angle_alpha  96.000 
_cell_angle_beta   97.110 
_cell_angle_gamma 105.670 
 
_shelx_F_squared_multiplier     1.000 
 
loop_ 
 _refln_index_h 
 _refln_index_k 
 _refln_index_l 
 _refln_F_squared_calc 
 _refln_F_squared_meas 
 _refln_F_squared_sigma 
 _refln_observed_status 
   1   0   0      748.31      575.02      3.80 o 
   2   0   0     1793.68     1475.07      9.16 o 
   3   0   0     1966.61     1746.17     11.42 o 
   4   0   0       81.82       73.08      1.97 o 
   5   0   0      335.60      318.29      5.46 o 
   6   0   0      119.23      131.86      3.60 o 
   7   0   0        0.19        0.52      1.47 o 
   8   0   0        1.39        2.48      1.11 o 
   9   0   0        1.67        0.27      1.18 o 
  -9   1   0        0.15        1.05      0.69 o 
  -8   1   0        0.03        0.57      1.24 o 
  -7   1   0      131.24      154.73      4.43 o 
  -6   1   0        5.51        5.59      0.88 o 
  -5   1   0       65.79       59.83      1.69 o 
  -4   1   0      416.92      421.57      4.83 o 
  -3   1   0      108.30       81.03      1.75 o 
  -2   1   0      970.67      703.53      4.73 o 
  -1   1   0     1380.07     1197.85      5.92 o 
   0   1   0      332.99      265.73      5.51 o 
   1   1   0      885.35      747.66      7.33 o 
   2   1   0     1478.06     1405.54     12.20 o 
   3   1   0      484.93      434.25      6.72 o 
   4   1   0       60.92       60.23      2.07 o 
   5   1   0       48.64       51.41      2.28 o 
   6   1   0        1.55        0.84      1.51 o 
   7   1   0       26.62       41.34      2.63 o 
   8   1   0        3.48        5.29      1.11 o 
  -9   2   0       19.82       17.71      1.05 o 
  -8   2   0        2.45        1.53      0.92 o 
  -7   2   0      506.47      605.61      8.44 o 
  -6   2   0       80.97       82.79      2.62 o 
  -5   2   0      116.11       92.40      2.63 o 
  -4   2   0      227.00      176.89      3.09 o 
  -3   2   0      607.29      495.48      4.66 o 
  -2   2   0     1195.83      909.45      6.07 o 
  -1   2   0       30.77       16.64      0.61 o 
   0   2   0      378.49      274.09      9.34 o 
   1   2   0       13.46       15.11      1.12 o 
   2   2   0     2001.63     1943.47     14.04 o 
   3   2   0      283.62      298.46      5.74 o 
   4   2   0      348.44      291.76      6.91 o 
   5   2   0      219.97      203.43      5.85 o 
   6   2   0       27.50       30.78      2.34 o 
   7   2   0       51.68       59.41      2.53 o 
   8   2   0        4.89        2.77      0.78 o 
  -9   3   0        3.11        3.07      0.67 o 
  -8   3   0       11.79       14.50      1.05 o 
  -7   3   0        5.18        7.37      0.92 o 
  -6   3   0        0.06        1.78      0.71 o 
  -5   3   0        0.55        0.29      0.57 o 
  -4   3   0      514.05      465.47      5.47 o 
  -3   3   0       63.73       50.04      1.40 o 
  -2   3   0       69.15       52.66      1.42 o 
  -1   3   0       24.69       21.95      0.84 o 
   0   3   0       14.02       17.28      0.87 o 
   1   3   0       47.18       40.33      1.58 o 
   2   3   0        2.66        4.77      0.92 o 
   3   3   0       15.59       12.03      1.09 o 
   4   3   0        2.19        2.81      1.01 o 
   5   3   0        8.12        7.35      1.13 o 
   6   3   0       32.24       30.45      1.66 o 
   7   3   0        1.62        0.73      0.67 o 
  -9   4   0        8.06        5.74      0.71 o 
  -8   4   0       21.32       25.82      1.35 o 
  -7   4   0       53.16       65.86      1.96 o 
  -6   4   0        0.11        0.00      1.05 o 
  -5   4   0     1010.40     1023.64     10.04 o 
  -4   4   0      146.95      127.32      3.12 o 
  -3   4   0      427.86      352.47      4.95 o 
  -2   4   0      308.43      217.82      3.87 o 
  -1   4   0      855.93      853.49      8.30 o 
   0   4   0      769.88      656.29     46.35 o 
   1   4   0      490.78      430.05      7.30 o 
   2   4   0      154.69      136.37      4.02 o 
   3   4   0      119.43      102.64      3.20 o 
   4   4   0       10.16        8.07      1.20 o 
   5   4   0      162.73      162.68      4.61 o 
   6   4   0        2.60        2.73      0.82 o 
   7   4   0       11.39        9.50      0.74 o 
  -9   5   0        0.09        0.82      0.57 o 
  -8   5   0        2.06        2.18      0.73 o 
  -7   5   0       53.37       58.51      2.02 o 
  -6   5   0       82.90       88.48      2.56 o 
  -5   5   0        0.02       -1.05      1.05 o 
  -4   5   0      149.98      137.95      3.67 o 
  -3   5   0      380.89      363.57      6.06 o 
  -2   5   0       39.26       35.79      1.56 o 
  -1   5   0       58.03       49.46      1.32 o 
   0   5   0       23.04       23.87      1.17 o 
   1   5   0       48.15       45.65      1.98 o 
   2   5   0      102.11       98.85      2.92 o 
   3   5   0        0.11        0.84      1.32 o 
   4   5   0       84.75       87.89      2.56 o 
   5   5   0       16.53       15.83      1.22 o 
   6   5   0        1.73        1.30      0.52 o 
  -8   6   0        1.22        1.36      0.67 o 
  -7   6   0      123.41      122.09      3.33 o 
  -6   6   0       96.55      117.50      3.47 o 
  -5   6   0       47.15       49.26      2.00 o 
  -4   6   0       82.40       92.60      2.89 o 
  -3   6   0       37.43       34.87      1.81 o 
  -2   6   0       57.10       67.48      2.45 o 
  -1   6   0        6.90        8.27      0.92 o 
   0   6   0      123.97      152.04     16.40 o 
   1   6   0       59.92       53.37      2.36 o 
   2   6   0      331.86      344.45      7.05 o 
   3   6   0       74.31       74.64      2.30 o 
   4   6   0       22.32       21.89      1.28 o 
   5   6   0       49.07       39.26      1.41 o 
  -8   7   0        0.69        1.66      0.73 o 
  -7   7   0        5.66        4.98      0.97 o 
  -6   7   0        0.47        2.58      0.90 o 
  -5   7   0       21.09       26.54      1.77 o 
  -4   7   0        6.47        7.20      1.18 o 
  -3   7   0       62.55       86.72      3.10 o 
  -2   7   0       30.30       42.31      2.42 o 
  -1   7   0        0.21        0.78      1.24 o 
   0   7   0       66.02       73.03      7.87 o 
   1   7   0        7.66        6.30      1.13 o 
   2   7   0        6.99        5.67      1.07 o 
   3   7   0        0.08        0.17      0.90 o 
   4   7   0        4.56        3.95      0.65 o 
  -7   8   0       15.05       16.34      1.39 o 
  -6   8   0        3.07       -0.67      2.02 o 
  -5   8   0       75.41       96.10      3.17 o 
  -4   8   0       68.38       96.27      3.17 o 
  -3   8   0       54.69       76.58      2.85 o 
  -2   8   0       90.79      116.45      3.53 o 
  -1   8   0        2.33        2.52      1.61 o 
   0   8   0       21.81       28.46      1.71 o 
   1   8   0       27.02       25.14      1.33 o 
   2   8   0        4.59        4.60      0.65 o 
  -5   9   0        0.51        0.23      0.78 o 
  -4   9   0        0.01       -0.52      1.05 o 
  -3   9   0        9.14        8.51      0.97 o 
  -2   9   0        0.52       -0.17      0.99 o 
  -1   9   0        2.30        2.61      0.65 o 
   0   9   0        0.00        0.52      0.42 o 
   0  -9   1        0.21       -0.03      0.81 o 
   1  -9   1        0.47        0.28      0.65 o 
   2  -9   1       12.10       10.76      1.09 o 
   3  -9   1       28.14       27.61      1.39 o 
   4  -9   1        2.56        2.06      0.88 o 
   5  -9   1        0.04        0.80      0.88 o 
  -2  -8   1        0.69        1.43      0.57 o 
  -1  -8   1       42.52       44.40      1.73 o 
   0  -8   1        1.29        1.83      0.88 o 
   1  -8   1       12.54       13.62      1.62 o 
   2  -8   1       60.86       88.91      3.14 o 
   3  -8   1       27.77       36.67      2.31 o 
   4  -8   1       52.53       69.83      2.76 o 
   5  -8   1       25.93       30.21      2.00 o 
   6  -8   1      134.59      151.89      4.16 o 
   7  -8   1       20.37       17.80      1.37 o 
  -4  -7   1        4.07        4.03      0.71 o 
  -3  -7   1        0.62       -1.07      1.07 o 
  -2  -7   1        2.70        1.51      1.05 o 
  -1  -7   1        6.71        8.05      1.24 o 
   0  -7   1       45.40       54.11      3.80 o 
   1  -7   1        0.87        2.25      1.60 o 
   2  -7   1       10.99       13.83      1.60 o 
   3  -7   1       35.98       43.87      2.25 o 
   4  -7   1       35.91       44.96      2.25 o 
   5  -7   1        0.64        0.42      1.13 o 
   6  -7   1      161.60      175.46      4.87 o 
   7  -7   1       10.84        9.46      0.99 o 
   8  -7   1        3.36        0.67      1.03 o 
  -5  -6   1        1.59        1.66      0.67 o 
  -4  -6   1       27.08       28.11      1.41 o 
  -3  -6   1       88.53       92.42      2.94 o 
  -2  -6   1        0.16       -1.26      1.70 o 
  -1  -6   1     1133.65     1269.20     16.06 o 
   0  -6   1       13.02       13.56      1.19 o 
   1  -6   1      205.10      209.53      9.78 o 
   2  -6   1       88.62       93.07      2.81 o 
   3  -6   1       71.78       76.06      2.32 o 
   4  -6   1      596.25      660.57      9.48 o 
   5  -6   1       19.02       20.37      1.43 o 
   6  -6   1       29.28       30.09      1.54 o 
   7  -6   1        8.05        9.37      1.01 o 
   8  -6   1        0.04       -0.08      0.88 o 
  -6  -5   1        3.07        2.98      0.59 o 
  -5  -5   1        5.95        5.27      0.90 o 
  -4  -5   1       17.45       19.72      1.49 o 
  -3  -5   1      133.16      134.44      4.03 o 
  -2  -5   1        4.29        6.93      1.32 o 
  -1  -5   1       44.76       50.23      2.21 o 
   0  -5   1       36.98       25.10      2.29 o 
   1  -5   1      165.38      155.32      6.19 o 
   2  -5   1       35.73       27.10      1.24 o 
   3  -5   1       23.36       18.68      1.14 o 
   4  -5   1        8.16        7.52      0.88 o 
   5  -5   1        5.77        6.36      0.92 o 
   6  -5   1        1.33        0.71      0.71 o 
   7  -5   1       30.62       36.26      1.60 o 
   8  -5   1        3.49        3.34      0.71 o 
   9  -5   1        0.79        0.42      0.78 o 
  -7  -4   1        0.12        0.00      0.63 o 
  -6  -4   1       25.51       30.59      1.47 o 
  -5  -4   1       47.22       49.21      1.94 o 
  -4  -4   1       49.97       44.93      2.04 o 
  -3  -4   1      297.35      287.75      6.34 o 
  -2  -4   1       20.06       19.29      1.56 o 
  -1  -4   1      313.00      261.46      5.27 o 
   0  -4   1       53.21       41.57      3.00 o 
   1  -4   1      948.36      820.71      7.73 o 
   2  -4   1       36.47       40.23      1.29 o 
   3  -4   1      165.20      114.61      2.77 o 
   4  -4   1      553.75      447.69      5.86 o 
   5  -4   1        4.56        4.66      0.80 o 
   6  -4   1      289.36      297.45      5.68 o 
   7  -4   1       50.43       71.88      2.09 o 
   8  -4   1        0.71        0.48      1.05 o 
   9  -4   1       30.00       23.64      1.18 o 
  -7  -3   1        0.98        2.90      0.63 o 
  -6  -3   1        2.09        3.07      0.86 o 
  -5  -3   1        2.72        0.40      1.55 o 
  -4  -3   1       34.42       33.96      1.75 o 
  -3  -3   1        3.24        3.70      1.05 o 
  -2  -3   1       38.19       32.96      1.56 o 
  -1  -3   1       47.76       29.91      1.10 o 
   0  -3   1       65.02       42.70      1.20 o 
   1  -3   1      126.08      112.46      2.11 o 
   2  -3   1      186.92      124.78      2.30 o 
   3  -3   1       82.78       74.42      2.01 o 
   4  -3   1       17.55       18.97      0.90 o 
   5  -3   1      255.24      230.69      4.24 o 
   6  -3   1        1.46        1.39      0.84 o 
   7  -3   1        3.82        3.00      0.97 o 
   8  -3   1        1.94        1.64      0.92 o 
   9  -3   1        1.54        0.15      0.99 o 
  -8  -2   1       18.60       13.56      1.09 o 
  -7  -2   1        0.55        1.97      1.13 o 
  -6  -2   1      240.47      278.28      7.37 o 
  -5  -2   1        0.40        1.39      1.85 o 
  -4  -2   1      461.05      433.45      7.78 o 
  -3  -2   1      566.25      468.74      6.95 o 
  -2  -2   1      172.70      161.34      3.62 o 
  -1  -2   1     5681.59     6587.13     28.86 o 
   0  -2   1     8530.83    10665.71    242.97 o 
   1  -2   1        8.74        6.41      0.50 o 
   2  -2   1     1376.07     1029.79      6.65 o 
   3  -2   1     2270.29     2126.30     12.17 o 
   4  -2   1      636.90      562.32      5.85 o 
   5  -2   1       53.83       51.54      1.60 o 
   6  -2   1      158.79      167.46      4.21 o 
   7  -2   1        2.04        2.08      0.88 o 
   8  -2   1      100.69      112.67      3.32 o 
   9  -2   1       31.68       28.44      1.31 o 
  -8  -1   1       17.37       20.83      1.81 o 
  -7  -1   1       21.19       28.91      2.33 o 
  -6  -1   1        2.14        2.04      1.26 o 
  -5  -1   1       89.65       82.19      2.73 o 
  -4  -1   1       10.41        7.27      1.09 o 
  -3  -1   1       16.21       17.65      1.28 o 
  -2  -1   1     1083.67      896.04      9.72 o 
  -1  -1   1      544.09      469.18      3.75 o 
   0  -1   1      272.80      198.58      3.64 o 
   1  -1   1       30.02       21.58      0.66 o 
   2  -1   1     1102.72      894.71      5.81 o 
   3  -1   1       49.93       32.53      0.99 o 
   4  -1   1        1.35       -0.82      0.82 o 
   5  -1   1       60.96       48.81      1.48 o 
   6  -1   1       75.60       86.99      2.74 o 
   7  -1   1        8.39        9.56      1.18 o 
   8  -1   1       42.92       55.63      2.09 o 
   9  -1   1        6.96        6.13      0.97 o 
  -9   0   1        3.21        3.05      1.07 o 
  -8   0   1      109.77      137.60      3.89 o 
  -7   0   1      108.48      142.02      3.94 o 
  -6   0   1       17.06       19.57      1.30 o 
  -5   0   1       29.47       30.29      1.35 o 
  -4   0   1       24.69       26.65      1.01 o 
  -3   0   1       48.45       42.75      1.33 o 
  -2   0   1       33.31       28.01      0.87 o 
  -1   0   1      546.48      437.44      5.24 o 
   0   0   1      588.53      535.69      2.13 o 
   1   0   1     9618.63    14992.40     54.65 o 
   2   0   1     1653.44     1331.15      8.80 o 
   3   0   1      497.18      397.22      4.75 o 
   4   0   1     2117.28     2054.14     14.39 o 
   5   0   1      222.22      216.47      4.81 o 
   6   0   1      582.72      659.55      9.56 o 
   7   0   1       14.30       27.91      1.79 o 
   8   0   1        3.13        1.28      1.70 o 
   9   0   1        2.91        1.43      0.76 o 
  -9   1   1       10.67       13.43      0.99 o 
  -8   1   1        2.47        3.36      0.84 o 
  -7   1   1       43.48       53.88      1.87 o 
  -6   1   1        0.06        0.42      1.09 o 
  -5   1   1      207.58      192.95      3.70 o 
  -4   1   1        0.79        0.40      0.67 o 
  -3   1   1      110.51       78.81      1.75 o 
  -2   1   1        0.53        1.26      0.44 o 
  -1   1   1     3139.46     3624.70     15.77 o 
   0   1   1     1129.26     1116.73     13.26 o 
   1   1   1      113.76       80.72      2.36 o 
   2   1   1        3.68        4.75      0.84 o 
   3   1   1      138.81      127.61      3.58 o 
   4   1   1       36.52       36.61      1.71 o 
   5   1   1       16.23       14.34      1.56 o 
   6   1   1       72.60       84.47      3.27 o 
   7   1   1       15.76       15.60      1.93 o 
   8   1   1        0.15       -1.22      1.22 o 
  -9   2   1        0.19       -0.86      0.92 o 
  -8   2   1       38.63       52.34      1.77 o 
  -7   2   1       38.35       40.42      1.60 o 
  -6   2   1      388.04      435.84      6.40 o 
  -5   2   1      368.45      361.60      5.19 o 
  -4   2   1      283.97      252.12      3.80 o 
  -3   2   1     2601.32     2419.39     13.21 o 
  -2   2   1      958.26      811.02      5.90 o 
  -1   2   1      950.33      777.17      5.98 o 
   0   2   1     1863.50     1828.56    113.34 o 
   1   2   1       12.71       13.86      1.09 o 
   2   2   1      152.26      129.60      3.29 o 
   3   2   1      299.43      314.15      6.34 o 
   4   2   1       95.94       77.29      2.69 o 
   5   2   1       96.65       80.17      3.19 o 
   6   2   1       65.19       68.30      2.91 o 
   7   2   1       24.60       27.91      1.68 o 
   8   2   1        6.50        4.66      0.74 o 
  -9   3   1       10.43        7.80      0.88 o 
  -8   3   1       16.27       14.36      1.05 o 
  -7   3   1       58.15       72.32      2.30 o 
  -6   3   1       58.58       51.31      1.69 o 
  -5   3   1       48.46       46.80      1.43 o 
  -4   3   1        1.18        1.93      0.63 o 
  -3   3   1      340.95      288.01      3.96 o 
  -2   3   1        0.33        0.00      0.80 o 
  -1   3   1     1500.06     1464.14     10.58 o 
   0   3   1      126.17       90.19      5.63 o 
   1   3   1     1025.14      970.30      9.60 o 
   2   3   1      282.37      241.95      4.63 o 
   3   3   1      115.07       96.97      2.82 o 
   4   3   1      129.59      118.13      3.50 o 
   5   3   1      144.17      134.47      4.05 o 
   6   3   1        1.09        0.67      1.11 o 
   7   3   1        1.23        1.72      0.67 o 
  -9   4   1        6.77        4.12      0.71 o 
  -8   4   1        7.50        6.49      0.86 o 
  -7   4   1       70.94       77.36      2.38 o 
  -6   4   1       50.78       56.25      1.88 o 
  -5   4   1      241.61      244.37      4.86 o 
  -4   4   1      578.36      545.15      6.73 o 
  -3   4   1      380.79      328.76      4.93 o 
  -2   4   1       75.40       73.56      2.22 o 
  -1   4   1      514.92      460.32      6.81 o 
   0   4   1       80.61       65.36      5.97 o 
   1   4   1     1277.64     1178.99     11.86 o 
   2   4   1      759.25      661.17      8.59 o 
   3   4   1        6.20        5.08      0.84 o 
   4   4   1      228.20      230.80      5.51 o 
   5   4   1      156.52      162.23      4.71 o 
   6   4   1        1.59        1.26      0.67 o 
   7   4   1       11.55        7.78      0.67 o 
  -9   5   1        1.58        0.52      0.84 o 
  -8   5   1        7.33        6.76      0.82 o 
  -7   5   1       19.70       19.76      1.28 o 
  -6   5   1      335.91      398.10      6.99 o 
  -5   5   1        2.17        2.41      0.80 o 
  -4   5   1        9.20       10.44      1.07 o 
  -3   5   1       72.78       75.06      2.26 o 
  -2   5   1      264.16      309.00      6.33 o 
  -1   5   1       52.10       53.10      6.26 o 
   0   5   1        0.14        0.44      0.80 o 
   1   5   1        6.18        6.22      1.01 o 
   2   5   1      147.37      127.12      3.57 o 
   3   5   1        0.21       -0.10      1.26 o 
   4   5   1        2.30        0.97      1.20 o 
   5   5   1       10.36       12.44      0.95 o 
   6   5   1        5.10        4.05      0.61 o 
  -8   6   1       33.90       27.37      1.33 o 
  -7   6   1        1.27        1.11      1.24 o 
  -6   6   1      134.01      150.33      4.13 o 
  -5   6   1      588.20      731.17     10.50 o 
  -4   6   1        0.08       -1.11      1.53 o 
  -3   6   1      229.44      269.55      6.79 o 
  -2   6   1       48.65       60.88      2.68 o 
  -1   6   1       22.42       22.90      1.36 o 
   0   6   1      163.16      167.61     14.87 o 
   1   6   1       70.06       72.04      2.41 o 
   2   6   1       75.49       80.30      2.41 o 
   3   6   1        0.63        1.49      0.86 o 
   4   6   1        0.95       -1.01      1.18 o 
   5   6   1        0.51        1.32      0.52 o 
  -8   7   1        5.61        4.77      1.01 o 
  -7   7   1        0.13        0.36      1.32 o 
  -6   7   1        8.96       11.74      1.49 o 
  -5   7   1        0.17       -0.69      1.55 o 
  -4   7   1        0.45        2.81      1.30 o 
  -3   7   1       46.68       56.02      2.59 o 
  -2   7   1       24.25       38.15      2.12 o 
  -1   7   1       12.02       17.38      1.01 o 
   0   7   1       31.88       39.14      3.81 o 
   1   7   1        9.93       10.51      1.16 o 
   2   7   1       11.54       10.93      0.97 o 
   3   7   1        0.28        1.20      0.59 o 
   4   7   1        0.51        0.38      0.65 o 
  -7   8   1        9.01        8.62      1.05 o 
  -6   8   1        5.79        4.45      1.20 o 
  -5   8   1       52.89       63.12      2.38 o 
  -4   8   1        5.85        6.60      1.26 o 
  -3   8   1      138.17      169.35      5.07 o 
  -2   8   1        2.25        4.49      0.97 o 
  -1   8   1       54.26       67.46      4.38 o 
   0   8   1       84.23       99.49      6.26 o 
   1   8   1        0.58       -0.17      0.94 o 
   2   8   1       16.29       13.16      0.88 o 
  -5   9   1        5.56        3.80      0.82 o 
  -4   9   1        0.93       -0.15      0.90 o 
  -3   9   1        5.89        6.39      0.78 o 
  -2   9   1        3.32        3.97      0.71 o 
  -1   9   1        0.69        1.15      0.50 o 
   0   9   1        0.01       -0.13      0.48 o 
   0  -9   2        0.17        0.16      0.72 o 
   1  -9   2        0.38        0.14      0.73 o 
   2  -9   2        0.64       -0.40      1.20 o 
   3  -9   2        6.39        8.89      1.20 o 
   4  -9   2        8.97       11.68      1.18 o 
   5  -9   2        3.74        3.47      0.95 o 
  -3  -8   2        0.18       -0.04      0.71 o 
  -2  -8   2       52.53       50.50      1.60 o 
  -1  -8   2       29.85       27.65      1.43 o 
   0  -8   2        2.37        3.79      1.45 o 
   1  -8   2       51.83       68.97      4.32 o 
   2  -8   2        7.69        8.45      1.62 o 
   3  -8   2      122.46      154.89      4.41 o 
   4  -8   2        8.46        9.83      1.43 o 
   5  -8   2       41.86       49.06      2.23 o 
   6  -8   2        9.61        8.40      1.16 o 
   7  -8   2       15.66       11.71      1.22 o 
  -4  -7   2       17.88       14.66      0.95 o 
  -3  -7   2        7.78        6.51      0.97 o 
  -2  -7   2       19.22       23.15      1.64 o 
  -1  -7   2       22.44       25.61      1.81 o 
   0  -7   2       34.05       42.08      1.67 o 
   1  -7   2        6.31        9.93      1.00 o 
   2  -7   2        5.68        6.24      1.41 o 
   3  -7   2       16.75       16.44      1.45 o 
   4  -7   2       16.29       22.32      1.53 o 
   5  -7   2       10.12       12.90      1.34 o 
   6  -7   2        3.78        5.23      0.97 o 
   7  -7   2       25.15       22.15      1.28 o 
   8  -7   2        1.80        0.92      0.65 o 
  -5  -6   2       10.32        9.27      0.78 o 
  -4  -6   2       17.88       20.04      1.41 o 
  -3  -6   2        9.44       11.79      1.37 o 
  -2  -6   2       32.58       32.47      2.06 o 
  -1  -6   2      166.16      185.67      5.50 o 
   0  -6   2      152.11      152.45      9.57 o 
   1  -6   2       41.17       34.92      4.12 o 
   2  -6   2       16.82       16.92      1.35 o 
   3  -6   2      455.89      444.34      7.60 o 
   4  -6   2       70.39       66.90      2.30 o 
   5  -6   2      595.33      673.13      9.56 o 
   6  -6   2       14.42       17.65      1.20 o 
   7  -6   2        0.61        0.19      0.69 o 
   8  -6   2       18.00       15.27      0.97 o 
  -6  -5   2        0.54        1.47      0.57 o 
  -5  -5   2        0.49       -1.18      1.18 o 
  -4  -5   2       12.28       14.08      1.34 o 
  -3  -5   2       44.78       51.59      2.23 o 
  -2  -5   2       79.69       87.70      2.91 o 
  -1  -5   2        5.29        1.53      1.76 o 
   0  -5   2        0.07        0.28      0.80 o 
   1  -5   2       52.58       44.60      2.02 o 
   2  -5   2        1.77        0.31      0.92 o 
   3  -5   2       26.35       22.68      1.20 o 
   4  -5   2        6.98        6.20      0.88 o 
   5  -5   2       59.60       57.09      1.81 o 
   6  -5   2        0.39        0.52      0.94 o 
   7  -5   2        1.95        2.18      0.84 o 
   8  -5   2        3.87        4.81      0.76 o 
   9  -5   2        0.48       -0.34      0.78 o 
  -7  -4   2       21.29       15.38      0.97 o 
  -6  -4   2       13.95       14.40      1.11 o 
  -5  -4   2       18.91       21.61      1.45 o 
  -4  -4   2      436.55      436.52      8.30 o 
  -3  -4   2      368.54      374.22      8.07 o 
  -2  -4   2      582.27      547.74      8.14 o 
  -1  -4   2      481.66      388.11      5.69 o 
   0  -4   2        6.51        6.54      1.40 o 
   1  -4   2      321.14      242.92      3.79 o 
   2  -4   2       20.90       20.49      0.88 o 
   3  -4   2      219.51      164.92      3.32 o 
   4  -4   2      112.59      104.34      2.95 o 
   5  -4   2       34.86       29.60      1.37 o 
   6  -4   2       16.11       15.60      1.11 o 
   7  -4   2      159.30      170.60      4.44 o 
   8  -4   2       35.38       38.42      1.60 o 
   9  -4   2        4.21        3.72      0.71 o 
  -8  -3   2        2.86        1.62      0.53 o 
  -7  -3   2        0.02        0.57      0.92 o 
  -6  -3   2       13.07       13.11      1.28 o 
  -5  -3   2       10.19       12.92      1.39 o 
  -4  -3   2       15.16       17.01      1.45 o 
  -3  -3   2      116.39      105.03      3.05 o 
  -2  -3   2      542.15      461.62      6.09 o 
  -1  -3   2       68.06       49.67      1.46 o 
   0  -3   2      826.18      660.15      7.58 o 
   1  -3   2      165.57      116.29      2.21 o 
   2  -3   2      100.18       59.18      1.68 o 
   3  -3   2       12.61        8.60      0.69 o 
   4  -3   2      291.77      265.18      4.31 o 
   5  -3   2       23.45       17.35      1.03 o 
   6  -3   2        0.84       -0.29      0.99 o 
   7  -3   2       27.71       31.75      1.56 o 
   8  -3   2       43.92       52.70      1.83 o 
   9  -3   2        7.22        4.92      0.86 o 
  -8  -2   2       23.39       15.46      1.20 o 
  -7  -2   2        0.43       -1.15      1.74 o 
  -6  -2   2      195.62      212.77      6.32 o 
  -5  -2   2       82.27       78.02      2.85 o 
  -4  -2   2       24.29       19.10      1.54 o 
  -3  -2   2      161.44      133.84      3.84 o 
  -2  -2   2      926.57      696.58      6.51 o 
  -1  -2   2       10.19       10.34      0.65 o 
   0  -2   2    17340.95    26874.87    205.87 o 
   1  -2   2     4711.04     4497.98     19.64 o 
   2  -2   2      217.68      145.01      2.33 o 
   3  -2   2      995.24      744.57      6.49 o 
   4  -2   2     2419.21     2338.15     14.85 o 
   5  -2   2       75.05       63.67      1.86 o 
   6  -2   2      124.72      140.59      3.94 o 
   7  -2   2        0.03        0.92      0.80 o 
   8  -2   2       30.89       39.50      1.75 o 
   9  -2   2        5.33        7.98      1.09 o 
  -8  -1   2        0.89        0.29      1.51 o 
  -7  -1   2       62.33       84.61      3.42 o 
  -6  -1   2       45.85       60.76      2.61 o 
  -5  -1   2        4.64        5.48      1.30 o 
  -4  -1   2      282.37      299.89      7.10 o 
  -3  -1   2        5.63        5.84      1.13 o 
  -2  -1   2       53.68       45.69      1.25 o 
  -1  -1   2        2.04       14.95      0.57 o 
   0  -1   2        4.87        5.27      0.53 o 
   1  -1   2     3122.24     3080.09     13.82 o 
   2  -1   2     1315.96     1167.37      7.39 o 
   3  -1   2       78.65       55.52      1.50 o 
   4  -1   2       11.24       10.61      0.82 o 
   5  -1   2        0.86       -0.40      1.05 o 
   6  -1   2        0.33        0.97      0.86 o 
   7  -1   2       54.07       70.78      2.40 o 
   8  -1   2        0.06        0.61      1.32 o 
   9  -1   2       10.19       11.20      1.16 o 
  -9   0   2       16.40       16.99      1.22 o 
  -8   0   2       18.41       22.43      1.45 o 
  -7   0   2       83.40      113.30      3.44 o 
  -6   0   2      446.75      546.52      7.74 o 
  -5   0   2        0.37        1.81      0.65 o 
  -4   0   2      211.68      201.11      3.56 o 
  -3   0   2      452.24      347.18      3.91 o 
  -2   0   2      777.64      582.01      8.58 o 
  -1   0   2     2043.70     2045.54     10.92 o 
   0   0   2       99.84       79.27      2.13 o 
   1   0   2      124.44       85.09      1.59 o 
   2   0   2        4.84        5.38      0.63 o 
   3   0   2       72.67       49.16      1.38 o 
   4   0   2        0.09       -0.42      0.84 o 
   5   0   2      167.47      163.21      4.32 o 
   6   0   2      342.37      394.80      7.59 o 
   7   0   2       19.91       24.85      1.85 o 
   8   0   2       33.02       46.94      2.06 o 
  -9   1   2        1.54        2.14      0.78 o 
  -8   1   2       15.34       20.54      1.18 o 
  -7   1   2       52.98       69.51      2.09 o 
  -6   1   2       19.19       20.31      1.18 o 
  -5   1   2       14.52       12.19      0.84 o 
  -4   1   2      922.12      919.91      7.63 o 
  -3   1   2       71.14       58.90      1.67 o 
  -2   1   2       20.26       24.83      0.88 o 
  -1   1   2      380.77      357.07      4.91 o 
   0   1   2       91.61       75.16      1.98 o 
   1   1   2      595.11      508.12      5.42 o 
   2   1   2      167.81      154.84      3.38 o 
   3   1   2      360.76      319.48      5.95 o 
   4   1   2       66.94       61.44      2.32 o 
   5   1   2       43.67       49.17      2.53 o 
   6   1   2        4.71        5.84      1.47 o 
   7   1   2        0.44       -0.46      1.55 o 
   8   1   2        1.40        1.01      1.09 o 
  -9   2   2        2.91        2.29      0.65 o 
  -8   2   2        8.67       11.22      0.95 o 
  -7   2   2        2.20        3.44      0.88 o 
  -6   2   2      114.37      132.32      3.56 o 
  -5   2   2       94.85       99.15      2.77 o 
  -4   2   2     2160.44     2251.88     14.05 o 
  -3   2   2       55.85       46.13      1.37 o 
  -2   2   2      591.79      422.22      4.64 o 
  -1   2   2     5943.50     8936.11     40.92 o 
   0   2   2      995.91      955.78     47.94 o 
   1   2   2     3649.29     4175.49     23.12 o 
   2   2   2        1.16        4.49      0.99 o 
   3   2   2       84.09       75.34      2.47 o 
   4   2   2      443.80      430.42      9.25 o 
   5   2   2        0.27        0.71      1.57 o 
   6   2   2       70.84       71.52      2.74 o 
   7   2   2        0.15        0.29      1.01 o 
   8   2   2        5.29        3.11      0.59 o 
  -9   3   2        1.31        1.11      0.55 o 
  -8   3   2        1.34        1.62      0.76 o 
  -7   3   2       80.36       80.50      2.70 o 
  -6   3   2      307.77      370.63      6.21 o 
  -5   3   2        0.04       -1.01      1.01 o 
  -4   3   2      304.79      286.97      4.57 o 
  -3   3   2      871.12      869.47      7.97 o 
  -2   3   2      343.05      320.03      4.84 o 
  -1   3   2       51.09       64.85      2.01 o 
   0   3   2       19.95       18.18      1.46 o 
   1   3   2       81.56       75.48      2.31 o 
   2   3   2      223.29      221.12      4.73 o 
   3   3   2        2.97        1.09      1.18 o 
   4   3   2       55.74       59.75      2.23 o 
   5   3   2       21.47       26.52      1.72 o 
   6   3   2       29.39       26.95      1.54 o 
   7   3   2        5.49        5.52      0.80 o 
  -9   4   2       32.73       27.52      1.16 o 
  -8   4   2       35.62       37.93      1.54 o 
  -7   4   2       89.28      109.69      3.13 o 
  -6   4   2      807.79      985.00     11.02 o 
  -5   4   2       63.08       75.13      2.32 o 
  -4   4   2      232.38      227.96      4.52 o 
  -3   4   2      183.37      171.88      3.97 o 
  -2   4   2       50.82       63.14      2.05 o 
  -1   4   2      186.91      201.73      4.85 o 
   0   4   2      147.21      159.30     13.18 o 
   1   4   2      277.51      213.23      4.66 o 
   2   4   2       88.52       90.85      2.81 o 
   3   4   2      144.00      134.13      3.56 o 
   4   4   2       15.55       12.19      1.14 o 
   5   4   2       70.99       74.86      2.19 o 
   6   4   2       42.87       41.78      1.45 o 
  -9   5   2        3.42        1.95      0.65 o 
  -8   5   2        0.00       -0.65      1.03 o 
  -7   5   2        0.39       -0.10      1.24 o 
  -6   5   2        9.39        8.40      1.18 o 
  -5   5   2      103.28      115.79      3.43 o 
  -4   5   2       82.65       93.18      2.70 o 
  -3   5   2      243.05      305.35      6.61 o 
  -2   5   2       51.48       70.57      2.51 o 
  -1   5   2        2.82        2.68      0.68 o 
   0   5   2       57.07       46.29      6.91 o 
   1   5   2        2.93        2.60      0.86 o 
   2   5   2       45.79       42.47      1.79 o 
   3   5   2        2.46        1.01      1.22 o 
   4   5   2        0.08        0.71      0.71 o 
   5   5   2        0.03       -0.15      0.61 o 
  -8   6   2        4.52        4.68      0.82 o 
  -7   6   2       24.67       20.74      1.43 o 
  -6   6   2       28.14       32.84      1.79 o 
  -5   6   2       11.21       16.73      1.58 o 
  -4   6   2      261.13      364.92      8.34 o 
  -3   6   2       18.88       25.23      1.93 o 
  -2   6   2       71.07       94.47      3.06 o 
  -1   6   2      278.73      323.47     33.23 o 
   0   6   2      118.85      134.33     12.31 o 
   1   6   2      439.61      454.50      7.86 o 
   2   6   2        6.10        6.45      0.90 o 
   3   6   2        7.45        6.41      0.88 o 
   4   6   2        3.72        4.26      0.67 o 
  -8   7   2        1.21        1.57      1.03 o 
  -7   7   2       10.67        9.04      1.32 o 
  -6   7   2        5.93        4.45      1.49 o 
  -5   7   2       11.89       16.60      2.00 o 
  -4   7   2        3.16        4.01      1.41 o 
  -3   7   2        9.87       12.27      1.41 o 
  -2   7   2       22.15       26.75      1.54 o 
  -1   7   2        8.04        9.33      0.82 o 
   0   7   2        0.44        1.07      0.69 o 
   1   7   2        1.67        2.54      0.73 o 
   2   7   2        0.05        0.36      0.88 o 
   3   7   2        0.42        0.19      0.84 o 
  -7   8   2        6.99        7.75      0.88 o 
  -6   8   2       30.23       26.86      1.43 o 
  -5   8   2        1.80        0.67      1.24 o 
  -4   8   2       20.38       23.24      1.49 o 
  -3   8   2       16.01       14.71      1.24 o 
  -2   8   2       71.87       86.61      2.58 o 
  -1   8   2       96.67      111.15     13.23 o 
   0   8   2        0.14       -0.25      0.70 o 
   1   8   2       49.46       46.04      1.39 o 
   2   8   2        7.23        4.81      0.69 o 
  -5   9   2        4.97        3.72      0.63 o 
  -4   9   2       12.76        9.75      0.90 o 
  -3   9   2        2.35        0.19      0.92 o 
  -2   9   2       20.42       15.96      0.93 o 
  -1   9   2       20.80       16.69      1.53 o 
   0  -9   3        0.30        0.20      0.63 o 
   1  -9   3        2.01        2.08      0.54 o 
   2  -9   3        1.79        0.52      1.26 o 
   3  -9   3        1.44        2.06      0.90 o 
   4  -9   3        6.34        7.18      1.20 o 
   5  -9   3        0.18        0.63      1.28 o 
  -3  -8   3       17.59       11.46      0.80 o 
  -2  -8   3       11.23        8.01      0.95 o 
  -1  -8   3       57.30       60.86      2.09 o 
   0  -8   3       17.12       20.95      1.26 o 
   1  -8   3        5.73        6.81      1.31 o 
   2  -8   3       24.02       32.50      2.08 o 
   3  -8   3       31.85       39.96      2.21 o 
   4  -8   3       69.92       86.83      2.70 o 
   5  -8   3       41.51       48.05      2.11 o 
   6  -8   3        0.00        0.40      1.11 o 
  -4  -7   3        0.02       -0.25      0.84 o 
  -3  -7   3        3.03        5.86      0.92 o 
  -2  -7   3        3.95        2.73      1.16 o 
  -1  -7   3       16.59       16.71      1.87 o 
   0  -7   3       13.89       18.22      1.44 o 
   1  -7   3       18.76       20.64      1.22 o 
   2  -7   3        4.64        6.91      1.16 o 
   3  -7   3       12.04       16.20      1.53 o 
   4  -7   3        0.32       -1.47      1.47 o 
   5  -7   3        1.76        2.79      1.01 o 
   6  -7   3        2.82        3.82      0.90 o 
   7  -7   3        2.45        1.81      0.82 o 
  -5  -6   3       23.24       18.87      1.01 o 
  -4  -6   3       11.64       12.88      1.26 o 
  -3  -6   3       17.79       21.57      1.74 o 
  -2  -6   3      137.62      163.48      5.26 o 
  -1  -6   3        0.13        1.09      1.70 o 
   0  -6   3       18.14       15.23      1.72 o 
   1  -6   3        1.62        0.12      1.04 o 
   2  -6   3       34.50       29.05      1.54 o 
   3  -6   3      122.57      119.21      3.35 o 
   4  -6   3       82.64       81.07      2.41 o 
   5  -6   3      148.89      152.04      4.48 o 
   6  -6   3       38.42       37.31      1.62 o 
   7  -6   3       68.73       81.09      2.34 o 
   8  -6   3       12.39       10.32      0.95 o 
  -6  -5   3        0.04        0.71      0.80 o 
  -5  -5   3       10.87        9.69      1.16 o 
  -4  -5   3       69.07       72.46      2.85 o 
  -3  -5   3       14.36       12.80      1.83 o 
  -2  -5   3        9.68        9.22      1.32 o 
  -1  -5   3       13.10       14.61      1.11 o 
   0  -5   3       13.84       15.62      0.77 o 
   1  -5   3       23.08       27.21      0.86 o 
   2  -5   3      187.47      159.03      3.71 o 
   3  -5   3       89.08       87.62      2.52 o 
   4  -5   3       15.83       13.83      1.03 o 
   5  -5   3        2.07        0.42      1.24 o 
   6  -5   3        0.30       -1.07      1.07 o 
   7  -5   3        5.20        6.26      0.90 o 
   8  -5   3        0.17       -0.08      0.80 o 
  -7  -4   3        6.14        5.48      0.76 o 
  -6  -4   3        0.19       -0.52      1.05 o 
  -5  -4   3       69.33       79.02      2.74 o 
  -4  -4   3       10.74       13.83      1.87 o 
  -3  -4   3      167.48      165.36      4.34 o 
  -2  -4   3      710.07      657.38      8.39 o 
  -1  -4   3     1022.55      886.87      8.72 o 
   0  -4   3     3654.39     3539.98     16.84 o 
   1  -4   3      368.14      250.89      3.91 o 
   2  -4   3      352.37      258.82      4.14 o 
   3  -4   3     1422.28     1199.03     10.31 o 
   4  -4   3       14.58       14.10      1.03 o 
   5  -4   3      122.11      110.62      2.92 o 
   6  -4   3        1.66       -0.31      1.18 o 
   7  -4   3        3.20        2.44      0.84 o 
   8  -4   3        1.22       -0.88      0.99 o 
  -8  -3   3        3.46        0.44      0.76 o 
  -7  -3   3       18.46       17.64      1.14 o 
  -6  -3   3        5.26        4.45      1.22 o 
  -5  -3   3       16.67       13.98      1.66 o 
  -4  -3   3       10.97        8.89      1.68 o 
  -3  -3   3       97.00      119.93      3.58 o 
  -2  -3   3        2.30        2.08      0.63 o 
  -1  -3   3       79.72       76.80      2.10 o 
   0  -3   3      537.51      428.39      4.24 o 
   1  -3   3        8.67        5.21      0.53 o 
   2  -3   3      554.34      416.61      4.79 o 
   3  -3   3       48.23       35.90      1.14 o 
   4  -3   3       92.68       82.57      2.26 o 
   5  -3   3        0.31        0.61      1.05 o 
   6  -3   3      103.10       98.19      3.05 o 
   7  -3   3        5.55        5.34      1.03 o 
   8  -3   3        1.24        2.02      0.71 o 
   9  -3   3        8.30        6.51      0.84 o 
  -8  -2   3       13.13        9.44      0.95 o 
  -7  -2   3      132.16      136.20      4.37 o 
  -6  -2   3       49.13       60.53      3.01 o 
  -5  -2   3       54.77       60.80      2.61 o 
  -4  -2   3       45.05       48.66      2.15 o 
  -3  -2   3        6.55        5.08      0.80 o 
  -2  -2   3      733.46      642.88      6.08 o 
  -1  -2   3      412.25      319.57      3.64 o 
   0  -2   3     1242.85      973.69     18.52 o 
   1  -2   3      812.21      651.70      5.30 o 
   2  -2   3      161.33       92.08      2.03 o 
   3  -2   3      154.31      113.31      2.54 o 
   4  -2   3      604.75      495.94      6.18 o 
   5  -2   3      403.77      361.59      5.93 o 
   6  -2   3        4.52        3.86      0.97 o 
   7  -2   3       85.18      112.13      3.40 o 
   8  -2   3       27.59       36.93      1.62 o 
   9  -2   3        2.07        2.27      0.84 o 
  -8  -1   3        3.18        3.32      1.30 o 
  -7  -1   3       57.11       77.12      3.27 o 
  -6  -1   3       47.97       56.04      2.97 o 
  -5  -1   3      269.96      283.38      8.21 o 
  -4  -1   3      189.53      180.35      5.10 o 
  -3  -1   3        0.11        0.57      0.84 o 
  -2  -1   3       32.77       30.00      0.91 o 
  -1  -1   3     1693.87     1508.49      8.48 o 
   0  -1   3     3118.59     3253.43     82.36 o 
   1  -1   3     1441.66     1242.63      7.74 o 
   2  -1   3       65.30       61.21      1.65 o 
   3  -1   3       26.16       17.60      0.86 o 
   4  -1   3       67.07       62.24      1.77 o 
   5  -1   3       32.80       33.81      1.47 o 
   6  -1   3      106.01       99.69      3.28 o 
   7  -1   3       79.91       90.08      2.68 o 
   8  -1   3        0.71        1.55      1.03 o 
  -9   0   3        5.92        3.47      0.86 o 
  -8   0   3       16.88       17.81      1.32 o 
  -7   0   3       18.28       24.49      1.49 o 
  -6   0   3        1.05        0.97      1.26 o 
  -5   0   3      249.08      273.26      4.71 o 
  -4   0   3      182.86      169.52      3.22 o 
  -3   0   3      529.94      467.69      8.84 o 
  -2   0   3     3054.06     3077.00     17.23 o 
  -1   0   3     3077.87     3271.69     16.83 o 
   0   0   3     9457.33    15045.81    202.35 o 
   1   0   3      975.19      760.68      5.96 o 
   2   0   3        3.17        3.74      0.63 o 
   3   0   3       65.30       57.26      1.63 o 
   4   0   3        1.29        2.46      0.73 o 
   5   0   3      510.22      516.90      8.28 o 
   6   0   3       14.29       16.75      1.64 o 
   7   0   3       15.83       21.48      1.87 o 
   8   0   3        2.46        5.10      0.86 o 
  -9   1   3        4.33        4.54      0.69 o 
  -8   1   3        0.43       -0.08      1.03 o 
  -7   1   3       35.63       46.84      1.77 o 
  -6   1   3      140.96      157.65      3.93 o 
  -5   1   3        0.67        4.01      0.63 o 
  -4   1   3        0.61        0.57      0.86 o 
  -3   1   3     1401.15     1474.11     10.88 o 
  -2   1   3       12.67       11.23      1.28 o 
  -1   1   3     1496.14     1619.96     12.81 o 
   0   1   3      212.66      198.64      6.65 o 
   1   1   3     1088.87     1124.46      9.24 o 
   2   1   3       97.37       94.47      2.86 o 
   3   1   3        5.63        0.67      1.53 o 
   4   1   3      350.55      392.73      8.29 o 
   5   1   3      520.05      603.67     11.61 o 
   6   1   3        1.80        1.78      1.07 o 
   7   1   3       15.98       25.23      1.66 o 
   8   1   3        3.61        2.71      0.71 o 
  -9   2   3       40.50       33.54      1.26 o 
  -8   2   3       13.00       13.79      1.11 o 
  -7   2   3      206.61      244.79      5.16 o 
  -6   2   3      105.31      146.12      3.75 o 
  -5   2   3       32.98       35.07      1.37 o 
  -4   2   3      215.50      234.24      4.11 o 
  -3   2   3       90.50       73.78      2.14 o 
  -2   2   3     1263.59     1512.36     12.52 o 
  -1   2   3        2.47        5.57      0.90 o 
   0   2   3     1415.51     1394.17     51.45 o 
   1   2   3      304.76      326.11      5.27 o 
   2   2   3     2862.99     3696.34     24.47 o 
   3   2   3      219.42      202.77      5.69 o 
   4   2   3      159.59      162.84      4.99 o 
   5   2   3      484.99      514.56     10.47 o 
   6   2   3       41.55       44.39      2.15 o 
   7   2   3        5.78        7.92      0.95 o 
  -9   3   3        2.21        1.55      0.61 o 
  -8   3   3       20.04       16.57      1.22 o 
  -7   3   3        4.06        5.80      0.92 o 
  -6   3   3      121.30      139.80      4.00 o 
  -5   3   3       83.73       88.35      2.60 o 
  -4   3   3       24.69       23.63      1.20 o 
  -3   3   3      176.11      195.56      4.29 o 
  -2   3   3     1117.75     1433.95     13.14 o 
  -1   3   3       10.83       11.52      1.05 o 
   0   3   3       59.29       47.86      3.78 o 
   1   3   3      116.21      126.34      3.46 o 
   2   3   3       91.33       96.49      2.83 o 
   3   3   3       20.80       17.03      1.28 o 
   4   3   3        0.73       -0.61      1.22 o 
   5   3   3       16.58       13.24      1.39 o 
   6   3   3        2.76        1.79      0.71 o 
   7   3   3        1.25        0.52      0.67 o 
  -9   4   3        9.63        7.90      0.78 o 
  -8   4   3        8.49        5.38      0.97 o 
  -7   4   3       98.50      110.03      3.28 o 
  -6   4   3        1.33        0.34      1.15 o 
  -5   4   3      948.34     1173.63     12.42 o 
  -4   4   3      320.88      369.12      6.61 o 
  -3   4   3      116.38      154.44      4.64 o 
  -2   4   3      337.81      394.53      7.00 o 
  -1   4   3      188.25      233.77      4.91 o 
   0   4   3      197.16      193.96     17.25 o 
   1   4   3       45.89       35.47      1.52 o 
   2   4   3       61.49       61.45      2.03 o 
   3   4   3       20.16       17.79      1.32 o 
   4   4   3       36.48       34.33      1.58 o 
   5   4   3       13.33       13.91      1.11 o 
   6   4   3        0.63        0.55      0.78 o 
  -9   5   3        0.63        0.71      0.71 o 
  -8   5   3        8.92        6.37      0.97 o 
  -7   5   3        0.08        0.23      1.20 o 
  -6   5   3       14.85       13.56      1.32 o 
  -5   5   3        4.21        3.89      1.24 o 
  -4   5   3       18.61       24.81      1.89 o 
  -3   5   3       47.65       60.94      2.53 o 
  -2   5   3      151.89      192.38      5.25 o 
  -1   5   3       22.09       22.10      2.62 o 
   0   5   3       79.14       78.52      7.85 o 
   1   5   3       25.43       25.10      1.41 o 
   2   5   3        3.10        4.83      0.90 o 
   3   5   3        2.67        1.20      0.86 o 
   4   5   3        1.96        0.76      0.65 o 
   5   5   3        0.25        0.31      0.63 o 
  -8   6   3        0.62        0.10      1.20 o 
  -7   6   3       27.93       20.83      1.60 o 
  -6   6   3        1.89        2.44      1.13 o 
  -5   6   3       38.22       48.70      2.67 o 
  -4   6   3       12.87       20.15      1.83 o 
  -3   6   3       90.34      126.99      3.55 o 
  -2   6   3      145.29      209.70      5.50 o 
  -1   6   3       10.24       11.32      1.60 o 
   0   6   3      132.16      160.21     17.55 o 
   1   6   3      302.65      320.77      6.43 o 
   2   6   3       15.33       15.60      1.18 o 
   3   6   3       40.17       40.39      1.52 o 
   4   6   3        2.03        0.82      0.82 o 
  -8   7   3        0.06       -0.80      1.03 o 
  -7   7   3        0.06       -0.36      1.28 o 
  -6   7   3        0.24        0.15      1.01 o 
  -5   7   3       23.85       22.88      1.81 o 
  -4   7   3        0.01        0.15      1.13 o 
  -3   7   3        6.20        5.76      1.20 o 
  -2   7   3       54.51       69.83      2.26 o 
  -1   7   3       68.77       84.59      8.29 o 
   0   7   3       13.79       14.61      2.43 o 
   1   7   3        6.20        8.80      0.97 o 
   2   7   3        0.00       -0.55      0.92 o 
   3   7   3        0.02       -0.55      0.69 o 
  -6   8   3       22.26       22.21      1.28 o 
  -5   8   3       31.82       22.35      1.24 o 
  -4   8   3       38.46       32.85      1.45 o 
  -3   8   3        0.75        0.48      0.78 o 
  -2   8   3       61.45       57.10      1.77 o 
  -1   8   3       14.45       15.43      1.28 o 
   0   8   3       22.35       23.62      2.00 o 
   1   8   3        5.56        4.10      0.69 o 
  -4   9   3        0.03       -0.63      0.67 o 
  -3   9   3        1.70        1.01      0.52 o 
  -2   9   3        0.34        0.25      0.65 o 
   0  -9   4        5.40        6.33      0.64 o 
   1  -9   4        1.89        1.94      0.61 o 
   2  -9   4        0.07        0.86      0.76 o 
   3  -9   4        3.65        4.12      1.01 o 
   4  -9   4        0.00       -1.11      1.11 o 
  -2  -8   4        0.00        0.48      0.94 o 
  -1  -8   4       60.66       72.93      2.38 o 
   0  -8   4        0.54       -0.62      1.22 o 
   1  -8   4        0.77        1.36      0.95 o 
   2  -8   4       20.60       23.36      1.85 o 
   3  -8   4       14.43       15.09      1.56 o 
   4  -8   4       50.06       58.46      2.15 o 
   5  -8   4        9.91       10.46      1.20 o 
   6  -8   4       10.54        8.34      1.13 o 
  -4  -7   4        0.42        0.13      0.86 o 
  -3  -7   4        5.09        4.16      1.07 o 
  -2  -7   4       11.69       14.69      1.62 o 
  -1  -7   4       24.77       28.79      2.15 o 
   0  -7   4       50.23       54.93      2.93 o 
   1  -7   4       25.02       30.40      1.38 o 
   2  -7   4       11.28       14.35      1.24 o 
   3  -7   4        1.69        2.54      1.07 o 
   4  -7   4        5.35        6.18      1.16 o 
   5  -7   4       36.65       45.94      1.79 o 
   6  -7   4       13.74       14.31      1.24 o 
   7  -7   4        1.62        1.66      0.80 o 
  -5  -6   4        4.85        4.58      0.74 o 
  -4  -6   4       25.86       27.35      1.60 o 
  -3  -6   4      134.78      160.10      4.58 o 
  -2  -6   4       21.00       21.24      1.77 o 
  -1  -6   4      349.96      379.56      7.51 o 
   0  -6   4      195.38      179.10      3.43 o 
   1  -6   4        3.44        3.41      2.56 o 
   2  -6   4      148.63      136.37      4.14 o 
   3  -6   4        5.79        5.25      1.01 o 
   4  -6   4      190.36      186.31      4.98 o 
   5  -6   4        1.11        1.60      0.92 o 
   6  -6   4        8.81       10.02      1.07 o 
   7  -6   4        0.81        1.70      0.67 o 
   8  -6   4       13.06        9.61      0.90 o 
  -6  -5   4        0.76       -0.21      0.94 o 
  -5  -5   4        0.32        1.57      0.92 o 
  -4  -5   4        8.09        7.94      1.55 o 
  -3  -5   4       55.88       68.01      2.55 o 
  -2  -5   4       86.76       91.60      2.75 o 
  -1  -5   4        3.68        3.91      0.86 o 
   0  -5   4        1.44        1.65      0.50 o 
   1  -5   4       77.99       68.71      1.42 o 
   2  -5   4       30.54       26.92      1.35 o 
   3  -5   4       13.91       12.48      0.99 o 
   4  -5   4      122.27      114.64      3.09 o 
   5  -5   4        8.95        7.50      0.97 o 
   6  -5   4        6.56        6.45      0.97 o 
   7  -5   4       11.41       12.40      1.05 o 
   8  -5   4       30.18       25.70      1.24 o 
  -7  -4   4        5.67        4.41      0.67 o 
  -6  -4   4        3.46        5.23      0.92 o 
  -5  -4   4       48.33       65.92      2.78 o 
  -4  -4   4        0.28       -1.36      1.87 o 
  -3  -4   4       61.40       69.57      2.30 o 
  -2  -4   4        0.35        0.08      1.03 o 
  -1  -4   4      305.51      258.82      4.57 o 
   0  -4   4      173.16      139.45      3.42 o 
   1  -4   4     2084.77     1842.55     13.10 o 
   2  -4   4      421.84      314.34      4.89 o 
   3  -4   4       46.07       38.31      1.37 o 
   4  -4   4     1170.19     1061.49     10.77 o 
   5  -4   4       19.01       21.53      1.32 o 
   6  -4   4       56.16       51.06      1.88 o 
   7  -4   4        6.75       11.87      1.16 o 
   8  -4   4        0.28       -0.50      1.01 o 
  -7  -3   4        1.01        0.97      1.15 o 
  -6  -3   4        4.09        4.07      1.26 o 
  -5  -3   4        4.82        7.33      1.39 o 
  -4  -3   4       40.27       39.70      1.96 o 
  -3  -3   4       54.79       50.66      1.69 o 
  -2  -3   4      167.46      171.63      3.52 o 
  -1  -3   4      157.63      139.60      2.86 o 
   0  -3   4      292.28      255.81     11.87 o 
   1  -3   4      184.28      149.44      2.91 o 
   2  -3   4      183.71      141.28      2.97 o 
   3  -3   4       10.33       11.71      0.84 o 
   4  -3   4       65.75       63.02      1.92 o 
   5  -3   4        6.66        8.09      0.97 o 
   6  -3   4        5.05        6.68      0.88 o 
   7  -3   4        3.87        4.43      1.03 o 
   8  -3   4        0.94        0.57      1.03 o 
  -8  -2   4       30.58       18.23      1.22 o 
  -7  -2   4        3.93        3.17      1.26 o 
  -6  -2   4      166.30      214.52      6.46 o 
  -5  -2   4       63.69       74.72      3.21 o 
  -4  -2   4        5.30        7.23      1.03 o 
  -3  -2   4      488.55      446.51      5.74 o 
  -2  -2   4       50.53       43.34      1.29 o 
  -1  -2   4      687.89      603.36      5.55 o 
   0  -2   4      522.25      373.68     16.45 o 
   1  -2   4       42.14       33.35      1.08 o 
   2  -2   4       74.49       55.22      1.54 o 
   3  -2   4      147.17      132.64      2.98 o 
   4  -2   4      173.73      147.97      3.60 o 
   5  -2   4        4.13        7.12      0.88 o 
   6  -2   4      131.29      130.13      3.56 o 
   7  -2   4       26.35       32.29      1.70 o 
   8  -2   4        2.87        3.44      0.88 o 
  -8  -1   4        5.91        6.24      1.20 o 
  -7  -1   4       46.00       58.48      3.01 o 
  -6  -1   4       26.42       30.65      2.69 o 
  -5  -1   4        0.07        1.05      2.52 o 
  -4  -1   4      122.92      126.88      3.37 o 
  -3  -1   4       56.17       42.01      1.29 o 
  -2  -1   4        0.27        0.59      0.63 o 
  -1  -1   4      170.14      138.92      2.38 o 
   0  -1   4     1388.11     1245.20     44.45 o 
   1  -1   4        4.27        1.68      0.55 o 
   2  -1   4      206.04      165.14      3.00 o 
   3  -1   4       65.16       48.98      1.50 o 
   4  -1   4      206.46      177.62      4.03 o 
   5  -1   4       72.26       61.43      2.05 o 
   6  -1   4        0.31        1.05      1.05 o 
   7  -1   4       62.74       73.57      2.64 o 
   8  -1   4        1.99        2.41      1.09 o 
  -9   0   4        1.91        0.38      0.82 o 
  -8   0   4       24.65       22.72      1.37 o 
  -7   0   4        7.46        8.89      1.05 o 
  -6   0   4        3.44        2.33      0.92 o 
  -5   0   4        2.66        3.32      0.74 o 
  -4   0   4      377.14      418.48      9.65 o 
  -3   0   4      263.30      239.73      4.48 o 
  -2   0   4      135.91      139.73      2.94 o 
  -1   0   4      441.36      357.21      4.26 o 
   0   0   4     1920.07     1970.15     41.11 o 
   1   0   4     1913.02     1935.23     12.13 o 
   2   0   4     1266.08     1147.32      9.50 o 
   3   0   4      188.22      162.56      3.80 o 
   4   0   4     1148.15     1184.10     12.52 o 
   5   0   4      622.55      681.06     10.34 o 
   6   0   4      178.70      210.89      5.63 o 
   7   0   4        1.19        4.54      1.13 o 
   8   0   4        0.04        1.24      0.61 o 
  -9   1   4        0.92        1.20      0.67 o 
  -8   1   4        2.36        2.18      0.69 o 
  -7   1   4       36.92       37.16      1.58 o 
  -6   1   4      138.89      177.71      4.22 o 
  -5   1   4        3.94        3.70      0.80 o 
  -4   1   4       49.39       51.41      1.81 o 
  -3   1   4      753.52      968.20     11.30 o 
  -2   1   4     2387.43     2900.51     22.90 o 
  -1   1   4        1.01       -0.21      1.34 o 
   0   1   4       27.37       25.34      1.41 o 
   1   1   4        2.43        0.86      1.37 o 
   2   1   4       59.97       55.53      1.82 o 
   3   1   4       49.62       49.91      2.05 o 
   4   1   4       19.99       19.91      1.70 o 
   5   1   4       38.19       51.67      2.76 o 
   6   1   4        9.71       10.02      1.47 o 
   7   1   4        0.02       -0.92      1.13 o 
  -9   2   4        0.85        0.61      0.73 o 
  -8   2   4       24.75       22.09      1.24 o 
  -7   2   4       10.35        8.26      1.11 o 
  -6   2   4      602.42      743.06      9.20 o 
  -5   2   4      552.65      703.60      8.63 o 
  -4   2   4      121.99      142.67      3.86 o 
  -3   2   4     1054.66     1493.78     14.02 o 
  -2   2   4     1981.29     2539.93     17.05 o 
  -1   2   4      292.16      292.64      4.98 o 
   0   2   4        4.41        3.18      0.95 o 
   1   2   4       39.31       37.30      1.66 o 
   2   2   4      357.50      357.85      6.69 o 
   3   2   4       97.79      115.18      3.36 o 
   4   2   4       72.38       68.20      2.72 o 
   5   2   4        7.91        9.35      1.24 o 
   6   2   4       68.95       74.49      2.43 o 
   7   2   4       15.49       15.68      1.05 o 
  -9   3   4        8.08        6.83      0.76 o 
  -8   3   4        2.69        2.60      0.74 o 
  -7   3   4        0.95        0.10      1.11 o 
  -6   3   4        0.42       -0.34      1.34 o 
  -5   3   4       17.17       17.95      1.32 o 
  -4   3   4       95.18      107.64      3.24 o 
  -3   3   4      171.63      221.03      5.46 o 
  -2   3   4       96.72      111.55      3.39 o 
  -1   3   4       22.52       27.67      1.28 o 
   0   3   4        0.45       -0.38      0.83 o 
   1   3   4      279.91      261.96      5.29 o 
   2   3   4       42.62       39.39      1.64 o 
   3   3   4        0.11        1.26      0.88 o 
   4   3   4        0.87        0.36      1.07 o 
   5   3   4        0.20       -1.05      1.05 o 
   6   3   4        4.80        6.89      0.84 o 
  -9   4   4        1.00        1.26      0.63 o 
  -8   4   4       11.44        8.38      1.07 o 
  -7   4   4        7.80        9.18      1.09 o 
  -6   4   4       28.24       27.67      1.77 o 
  -5   4   4      376.09      455.04      8.37 o 
  -4   4   4      130.36      188.98      5.56 o 
  -3   4   4      303.72      422.56      7.83 o 
  -2   4   4       16.83       16.34      1.20 o 
  -1   4   4      515.43      622.13      8.22 o 
   0   4   4      679.85      746.08     88.30 o 
   1   4   4      179.48      166.94      4.49 o 
   2   4   4       55.61       50.03      1.94 o 
   3   4   4       60.03       64.17      2.15 o 
   4   4   4        1.48        0.94      0.73 o 
   5   4   4       19.91       17.54      1.11 o 
   6   4   4        6.70        4.37      0.61 o 
  -8   5   4        3.45        2.02      0.90 o 
  -7   5   4       25.07       20.87      1.75 o 
  -6   5   4       44.26       42.17      2.23 o 
  -5   5   4       10.10       12.23      1.62 o 
  -4   5   4       22.50       31.50      2.21 o 
  -3   5   4       14.52       22.43      1.62 o 
  -2   5   4       69.95       86.56      2.45 o 
  -1   5   4        1.65        0.54      2.02 o 
   0   5   4        1.46        1.22      0.72 o 
   1   5   4        7.63        7.77      1.01 o 
   2   5   4        0.02        1.45      0.78 o 
   3   5   4        0.83        0.31      1.03 o 
   4   5   4        1.62        2.25      0.65 o 
   5   5   4        2.24        2.73      0.57 o 
  -8   6   4       27.44       26.54      1.66 o 
  -7   6   4       83.41       86.30      2.79 o 
  -6   6   4        7.54        1.20      2.06 o 
  -5   6   4       74.68       79.22      2.87 o 
  -4   6   4        1.75        2.54      1.20 o 
  -3   6   4       30.21       33.18      1.73 o 
  -2   6   4        0.06        0.00      1.36 o 
  -1   6   4      106.08      131.47     14.79 o 
   0   6   4       65.82       78.63     11.94 o 
   1   6   4        8.39       13.51      1.09 o 
   2   6   4       52.54       57.08      1.85 o 
   3   6   4        1.28        1.07      0.61 o 
   4   6   4        4.85        3.00      0.61 o 
  -7   7   4        0.15       -0.67      1.09 o 
  -6   7   4        1.13        2.02      0.76 o 
  -5   7   4       17.11       13.81      1.18 o 
  -4   7   4       38.04       31.14      1.66 o 
  -3   7   4        6.13        3.17      1.05 o 
  -2   7   4       15.79       15.95      1.24 o 
  -1   7   4       49.82       55.53      6.69 o 
   0   7   4       45.82       48.20      5.20 o 
   1   7   4        0.74        0.42      0.67 o 
   2   7   4       12.31        9.56      0.78 o 
  -6   8   4        2.64        1.53      0.65 o 
  -5   8   4       26.30       26.77      1.16 o 
  -4   8   4        1.21        1.11      0.71 o 
  -3   8   4       38.07       30.68      1.31 o 
  -2   8   4        5.30        4.10      0.71 o 
  -1   8   4        9.68        8.25      1.99 o 
   0   8   4       52.28       40.43      4.48 o 
   0  -9   5        0.13       -0.59      0.70 o 
   1  -9   5        0.48        2.31      1.04 o 
   2  -9   5        0.01        0.50      1.30 o 
   3  -9   5        0.24       -1.09      1.09 o 
   4  -9   5        0.07        0.17      1.13 o 
  -2  -8   5       15.42       14.49      1.16 o 
  -1  -8   5       25.51       28.84      1.70 o 
   0  -8   5        0.56        1.09      0.87 o 
   1  -8   5       10.79       13.47      1.04 o 
   2  -8   5        3.54        6.53      1.09 o 
   3  -8   5       45.61       54.13      2.13 o 
   4  -8   5        4.00        3.32      1.01 o 
   5  -8   5       13.79       12.65      1.14 o 
   6  -8   5        1.86        1.99      0.73 o 
  -4  -7   5       10.65        6.49      0.80 o 
  -3  -7   5        7.10        6.85      1.11 o 
  -2  -7   5        4.33        6.76      1.41 o 
  -1  -7   5       18.10       25.59      1.83 o 
   0  -7   5        6.76        6.12      0.76 o 
   1  -7   5        0.63        1.76      0.79 o 
   2  -7   5        0.66        1.47      1.07 o 
   3  -7   5       20.17       29.33      1.66 o 
   4  -7   5        2.97        6.15      0.84 o 
   5  -7   5       11.25       12.88      1.20 o 
   6  -7   5       12.81       16.10      1.09 o 
   7  -7   5        2.63        1.13      0.67 o 
  -5  -6   5        2.50        1.22      0.71 o 
  -4  -6   5       12.56       15.15      1.51 o 
  -3  -6   5        0.05        0.17      1.11 o 
  -2  -6   5       17.59       21.86      1.51 o 
  -1  -6   5        8.75        9.20      1.24 o 
   0  -6   5      277.97      279.93      4.13 o 
   1  -6   5      424.77      427.29      5.29 o 
   2  -6   5       29.89       25.29      1.47 o 
   3  -6   5      384.15      366.56      6.86 o 
   4  -6   5      332.28      338.34      6.64 o 
   5  -6   5       69.39       70.69      2.11 o 
   6  -6   5        5.69        8.13      0.90 o 
   7  -6   5        0.11       -0.48      0.97 o 
  -6  -5   5        1.68       -0.15      0.92 o 
  -5  -5   5        1.29        1.05      1.49 o 
  -4  -5   5        0.19       -0.36      1.74 o 
  -3  -5   5        1.59        1.39      1.66 o 
  -2  -5   5        0.49       -0.10      1.24 o 
  -1  -5   5        0.91        0.69      1.18 o 
   0  -5   5      110.22      101.35      1.95 o 
   1  -5   5       36.94       30.72      1.01 o 
   2  -5   5      205.61      180.26      4.29 o 
   3  -5   5        9.88        7.92      0.97 o 
   4  -5   5       15.18       12.49      1.16 o 
   5  -5   5        0.28        0.99      0.78 o 
   6  -5   5       17.07       19.05      1.18 o 
   7  -5   5        0.05        0.71      0.90 o 
   8  -5   5        1.05       -0.65      0.99 o 
  -7  -4   5       19.85       13.82      0.90 o 
  -6  -4   5       34.84       33.85      1.89 o 
  -5  -4   5       15.51       19.63      1.77 o 
  -4  -4   5       42.57       54.19      2.15 o 
  -3  -4   5      146.83      161.43      4.46 o 
  -2  -4   5      189.37      201.24      4.49 o 
  -1  -4   5       19.49       17.52      1.07 o 
   0  -4   5        8.23        8.46      0.69 o 
   1  -4   5      284.87      228.89      4.36 o 
   2  -4   5        7.75        6.87      0.84 o 
   3  -4   5      174.02      139.04      3.72 o 
   4  -4   5        0.15       -0.48      1.26 o 
   5  -4   5      117.75      131.11      3.51 o 
   6  -4   5       32.81       33.57      1.68 o 
   7  -4   5       20.95       21.81      1.22 o 
   8  -4   5        8.40       10.09      0.90 o 
  -7  -3   5        0.11        0.31      1.11 o 
  -6  -3   5        6.13        4.81      1.66 o 
  -5  -3   5      104.77      135.72      4.23 o 
  -4  -3   5       37.47       41.52      1.71 o 
  -3  -3   5        3.85        4.49      0.84 o 
  -2  -3   5        4.82        4.33      0.76 o 
  -1  -3   5        7.91        5.76      0.74 o 
   0  -3   5       26.18       20.14      0.90 o 
   1  -3   5      136.21      109.64      2.74 o 
   2  -3   5       19.33       17.50      0.99 o 
   3  -3   5       74.07       66.35      1.92 o 
   4  -3   5        7.01        5.23      0.92 o 
   5  -3   5        2.32        2.79      0.86 o 
   6  -3   5        7.52        8.95      1.05 o 
   7  -3   5        0.07        0.34      0.67 o 
   8  -3   5        0.02        0.08      1.11 o 
  -8  -2   5        4.50        2.46      0.74 o 
  -7  -2   5        0.30        0.50      1.68 o 
  -6  -2   5      126.55      168.81      4.94 o 
  -5  -2   5       28.40       38.78      1.94 o 
  -4  -2   5      268.30      312.46      5.42 o 
  -3  -2   5       11.86       11.83      0.80 o 
  -2  -2   5     1030.40     1021.00      8.63 o 
  -1  -2   5     1404.68     1241.15      9.28 o 
   0  -2   5     1145.77     1006.26     51.85 o 
   1  -2   5      478.08      340.43      4.52 o 
   2  -2   5      503.61      368.43      5.07 o 
   3  -2   5        1.32        2.33      0.73 o 
   4  -2   5      359.30      321.81      5.70 o 
   5  -2   5       25.48       19.88      1.35 o 
   6  -2   5       31.98       36.32      1.77 o 
   7  -2   5        5.72        8.55      1.13 o 
   8  -2   5        8.19        9.12      1.28 o 
  -8  -1   5        1.42       -0.48      1.47 o 
  -7  -1   5       30.91       31.99      2.57 o 
  -6  -1   5       23.90       22.61      2.50 o 
  -5  -1   5       21.87       24.31      1.41 o 
  -4  -1   5       15.77       16.25      1.09 o 
  -3  -1   5      454.05      507.14      5.85 o 
  -2  -1   5       62.85       53.79      1.63 o 
  -1  -1   5      178.18      151.13      2.78 o 
   0  -1   5      277.44      234.78     12.28 o 
   1  -1   5      201.13      156.91      3.06 o 
   2  -1   5        0.00        0.44      0.61 o 
   3  -1   5       34.45       31.94      1.24 o 
   4  -1   5       42.30       35.87      1.60 o 
   5  -1   5      355.56      353.34      7.00 o 
   6  -1   5       28.69       26.76      1.79 o 
   7  -1   5        0.62        1.99      1.07 o 
   8  -1   5       11.02       11.77      1.05 o 
  -9   0   5       23.50       24.03      1.05 o 
  -8   0   5       40.43       34.96      1.39 o 
  -7   0   5       60.60       62.33      1.96 o 
  -6   0   5      291.86      377.59      6.26 o 
  -5   0   5       41.14       60.28      3.69 o 
  -4   0   5      200.14      240.96      5.51 o 
  -3   0   5      142.17      163.34      3.85 o 
  -2   0   5       68.97       58.37      1.69 o 
  -1   0   5       64.36       52.75      1.65 o 
   0   0   5       78.30       65.84      1.55 o 
   1   0   5       78.51       85.53      2.18 o 
   2   0   5      236.40      234.26      4.50 o 
   3   0   5      256.87      235.31      5.12 o 
   4   0   5       55.41       53.62      2.21 o 
   5   0   5      206.50      248.53      6.92 o 
   6   0   5      388.90      544.87     10.60 o 
   7   0   5        1.10        1.34      0.99 o 
  -9   1   5        3.05        2.25      0.57 o 
  -8   1   5        1.56        2.06      0.65 o 
  -7   1   5        0.23        0.90      0.69 o 
  -6   1   5       49.11       59.82      2.06 o 
  -5   1   5       95.75      109.56      3.60 o 
  -4   1   5      235.45      336.91      7.75 o 
  -3   1   5        3.38        5.29      1.26 o 
  -2   1   5      266.37      301.94      6.57 o 
  -1   1   5       21.50       30.95      1.49 o 
   0   1   5        0.54        1.01      0.68 o 
   1   1   5        3.48       19.93      1.32 o 
   2   1   5        9.80        6.43      1.18 o 
   3   1   5      141.62      181.71      4.80 o 
   4   1   5       33.53       36.88      2.34 o 
   5   1   5        9.50        9.64      1.74 o 
   6   1   5        6.73        8.26      1.20 o 
   7   1   5        0.95        0.61      0.92 o 
  -9   2   5        5.39        6.53      0.67 o 
  -8   2   5        0.59        0.25      0.86 o 
  -7   2   5       21.35       19.87      1.45 o 
  -6   2   5       48.26       55.33      2.21 o 
  -5   2   5       40.64       46.33      2.25 o 
  -4   2   5      420.59      660.34     10.44 o 
  -3   2   5      338.75      381.37      6.57 o 
  -2   2   5       46.18       52.65      1.81 o 
  -1   2   5     1786.09     2601.93     18.38 o 
   0   2   5        7.08        6.56      1.08 o 
   1   2   5      316.56      345.57      6.60 o 
   2   2   5       71.90       76.84      2.43 o 
   3   2   5       20.82       24.14      1.72 o 
   4   2   5      118.89      144.91      4.55 o 
   5   2   5        1.82       -0.38      1.36 o 
   6   2   5        6.09        7.60      0.90 o 
   7   2   5        1.64       -0.15      0.71 o 
  -9   3   5        0.06       -0.10      0.76 o 
  -8   3   5       11.63        8.07      1.03 o 
  -7   3   5        1.97        2.29      0.97 o 
  -6   3   5       10.94       10.78      1.53 o 
  -5   3   5       69.42       86.55      3.02 o 
  -4   3   5       57.21       81.53      2.78 o 
  -3   3   5       89.59      122.38      3.41 o 
  -2   3   5      109.84      121.98      3.56 o 
  -1   3   5       52.41       59.85      1.86 o 
   0   3   5       37.50       41.32      5.73 o 
   1   3   5       18.15       18.27      1.41 o 
   2   3   5       19.92       20.35      1.45 o 
   3   3   5        8.47       11.43      1.32 o 
   4   3   5        5.39        4.24      1.03 o 
   5   3   5        2.20        5.92      0.84 o 
   6   3   5       14.07       13.35      0.95 o 
  -9   4   5        1.30        0.25      0.86 o 
  -8   4   5       38.38       31.74      1.68 o 
  -7   4   5        4.33        1.89      1.30 o 
  -6   4   5       44.19       52.55      2.53 o 
  -5   4   5       62.46       81.33      3.10 o 
  -4   4   5       47.10       62.22      2.47 o 
  -3   4   5        1.44        1.93      1.03 o 
  -2   4   5      150.55      204.67      4.82 o 
  -1   4   5      506.30      651.19      8.68 o 
   0   4   5       77.79      102.23     11.42 o 
   1   4   5      738.05      801.12     10.26 o 
   2   4   5        3.63        1.76      0.95 o 
   3   4   5       12.34       19.63      1.39 o 
   4   4   5       36.35       41.28      1.58 o 
   5   4   5        6.05        6.68      0.67 o 
  -8   5   5        0.07        1.81      0.80 o 
  -7   5   5        1.32       -1.01      1.83 o 
  -6   5   5       11.01       13.91      1.62 o 
  -5   5   5      129.90      141.92      4.03 o 
  -4   5   5        1.76        0.84      1.13 o 
  -3   5   5       11.83       11.60      1.24 o 
  -2   5   5      194.31      232.30      5.45 o 
  -1   5   5      302.49      357.83     50.91 o 
   0   5   5       13.71       15.47      0.95 o 
   1   5   5        4.03        4.37      0.90 o 
   2   5   5       54.68       55.86      1.94 o 
   3   5   5        2.13        0.46      1.03 o 
   4   5   5        0.06       -0.61      0.82 o 
  -8   6   5       34.56       33.28      1.52 o 
  -7   6   5        6.21        5.76      0.99 o 
  -6   6   5       59.03       64.13      2.32 o 
  -5   6   5        1.05        3.30      0.92 o 
  -4   6   5       91.07       85.06      2.56 o 
  -3   6   5       56.07       55.53      2.11 o 
  -2   6   5       57.33       57.83      2.11 o 
  -1   6   5      108.17      123.05     16.86 o 
   0   6   5       36.30       43.82      5.42 o 
   1   6   5       36.16       35.77      1.60 o 
   2   6   5        0.04       -0.84      1.01 o 
   3   6   5       11.70        8.81      0.80 o 
  -7   7   5        5.05        4.77      0.71 o 
  -6   7   5        3.35        2.35      0.74 o 
  -5   7   5        0.13        0.57      0.94 o 
  -4   7   5        0.04       -0.10      1.01 o 
  -3   7   5       16.66       15.05      1.11 o 
  -2   7   5        9.54        9.16      0.88 o 
  -1   7   5        1.40        2.04      0.49 o 
   0   7   5        0.86        0.30      0.59 o 
   1   7   5        0.62        0.55      0.76 o 
   2   7   5        7.79        5.69      0.63 o 
  -5   8   5        0.07        0.27      0.71 o 
  -4   8   5       17.84       17.47      1.01 o 
  -3   8   5       22.32       16.26      0.93 o 
  -2   8   5        0.19       -0.63      0.76 o 
  -1   8   5       12.42       10.28      1.16 o 
  -2  -8   6       19.98       14.39      1.14 o 
  -1  -8   6       26.84       25.90      1.60 o 
   0  -8   6       40.87       47.78      2.55 o 
   1  -8   6       31.18       36.61      2.79 o 
   2  -8   6       13.50       17.87      1.41 o 
   3  -8   6       38.96       42.73      1.83 o 
   4  -8   6        2.57        2.86      0.86 o 
   5  -8   6        6.12        5.13      0.95 o 
  -3  -7   6        4.86        5.38      1.11 o 
  -2  -7   6        4.99        6.74      1.20 o 
  -1  -7   6        0.33        1.03      1.03 o 
   0  -7   6        6.58        7.32      0.97 o 
   1  -7   6       15.07       14.18      0.94 o 
   2  -7   6        0.45       -1.39      1.39 o 
   3  -7   6        0.69        1.07      1.30 o 
   4  -7   6        6.63        8.38      1.11 o 
   5  -7   6        0.53       -1.07      1.26 o 
   6  -7   6        0.57        0.00      0.86 o 
  -5  -6   6       15.64       11.44      1.01 o 
  -4  -6   6        2.32        1.32      1.60 o 
  -3  -6   6        6.83       10.31      1.16 o 
  -2  -6   6        9.71       11.74      1.13 o 
  -1  -6   6        5.53        7.44      1.07 o 
   0  -6   6        3.28        4.01      0.70 o 
   1  -6   6       17.73       19.32      1.39 o 
   2  -6   6       40.58       38.89      1.73 o 
   3  -6   6       71.65       69.45      2.17 o 
   4  -6   6       39.35       38.72      1.68 o 
   5  -6   6      127.32      129.02      3.39 o 
   6  -6   6        0.01       -0.44      1.09 o 
   7  -6   6        9.05        9.35      0.90 o 
  -6  -5   6        0.03       -0.82      0.82 o 
  -5  -5   6        7.09        7.81      1.45 o 
  -4  -5   6        5.45        5.84      1.22 o 
  -3  -5   6        0.19       -0.48      1.22 o 
  -2  -5   6       15.87       16.35      1.32 o 
  -1  -5   6        1.27        1.45      0.82 o 
   0  -5   6        8.39        6.90      1.03 o 
   1  -5   6       12.62       12.43      0.76 o 
   2  -5   6       30.68       23.95      1.41 o 
   3  -5   6       65.15       60.37      2.00 o 
   4  -5   6        0.07        0.99      1.09 o 
   5  -5   6        3.62        3.19      0.88 o 
   6  -5   6        1.39        1.01      1.01 o 
   7  -5   6        0.16       -0.88      0.88 o 
  -6  -4   6        0.12        1.11      1.68 o 
  -5  -4   6       10.84       13.13      1.43 o 
  -4  -4   6       49.50       57.02      2.02 o 
  -3  -4   6        3.13        2.54      0.95 o 
  -2  -4   6      361.44      405.43      6.60 o 
  -1  -4   6        7.93        9.50      0.92 o 
   0  -4   6      232.36      185.77      8.36 o 
   1  -4   6      395.90      322.51      5.54 o 
   2  -4   6        8.25        8.07      0.88 o 
   3  -4   6      237.32      201.38      4.74 o 
   4  -4   6       31.23       28.28      1.49 o 
   5  -4   6       23.39       18.30      1.37 o 
   6  -4   6        0.01        0.23      1.22 o 
   7  -4   6       30.71       33.70      1.41 o 
  -7  -3   6        8.60        5.65      1.18 o 
  -6  -3   6       24.50       25.68      1.70 o 
  -5  -3   6       13.49       18.37      1.37 o 
  -4  -3   6       58.79       73.69      2.38 o 
  -3  -3   6       16.98       12.91      1.05 o 
  -2  -3   6        1.79        1.09      1.18 o 
  -1  -3   6       14.36       11.90      0.99 o 
   0  -3   6       53.33       43.98      2.10 o 
   1  -3   6        2.06        2.83      0.65 o 
   2  -3   6        1.51        0.40      1.03 o 
   3  -3   6       17.36       13.98      1.18 o 
   4  -3   6      104.66       93.35      2.94 o 
   5  -3   6      188.46      187.51      4.98 o 
   6  -3   6        0.15       -1.32      1.32 o 
   7  -3   6        8.62       11.87      1.07 o 
  -8  -2   6        0.01       -0.86      0.86 o 
  -7  -2   6        8.99        4.35      1.45 o 
  -6  -2   6      113.04      134.07      3.94 o 
  -5  -2   6       16.46       18.35      1.26 o 
  -4  -2   6       24.09       33.11      1.41 o 
  -3  -2   6       55.62       62.42      1.90 o 
  -2  -2   6      558.45      573.15      6.70 o 
  -1  -2   6        0.39        3.07      0.61 o 
   0  -2   6     1525.17     1474.12    113.71 o 
   1  -2   6      405.96      374.55      5.32 o 
   2  -2   6      411.60      347.78      5.40 o 
   3  -2   6      281.13      231.67      4.83 o 
   4  -2   6      256.10      229.18      5.28 o 
   5  -2   6      521.22      525.71      8.64 o 
   6  -2   6        2.92        5.12      1.07 o 
   7  -2   6        4.26        5.12      1.30 o 
  -8  -1   6        7.11        5.84      1.11 o 
  -7  -1   6        2.37        1.78      1.78 o 
  -6  -1   6       80.12       90.55      2.72 o 
  -5  -1   6        3.75        3.47      0.90 o 
  -4  -1   6       11.11       15.99      1.03 o 
  -3  -1   6      283.45      324.01      5.05 o 
  -2  -1   6      910.03     1043.08      9.14 o 
  -1  -1   6      136.99      151.86      3.21 o 
   0  -1   6      410.75      406.37     20.06 o 
   1  -1   6       28.27       20.61      1.09 o 
   2  -1   6       10.90        9.54      0.95 o 
   3  -1   6       59.49       56.78      1.86 o 
   4  -1   6        1.54        1.57      0.97 o 
   5  -1   6        0.31       -0.29      1.62 o 
   6  -1   6       17.43       24.70      1.83 o 
   7  -1   6        5.96        7.02      1.01 o 
  -8   0   6        1.98        2.62      0.63 o 
  -7   0   6       28.33       25.98      1.28 o 
  -6   0   6       53.83       70.31      3.81 o 
  -5   0   6      271.39      367.29      8.97 o 
  -4   0   6      504.91      649.91      9.19 o 
  -3   0   6      209.14      269.93      5.23 o 
  -2   0   6     1177.45     1481.27     12.04 o 
  -1   0   6      250.03      275.97      4.62 o 
   0   0   6       19.12       16.99      0.71 o 
   1   0   6       16.70       14.34      1.07 o 
   2   0   6       52.97       44.54      1.71 o 
   3   0   6        7.72       12.88      1.39 o 
   4   0   6        4.20        5.80      1.45 o 
   5   0   6        6.97       11.18      1.49 o 
   6   0   6        0.99       -1.07      1.55 o 
   7   0   6       11.84       12.48      0.99 o 
  -8   1   6        1.30        0.38      0.92 o 
  -7   1   6        6.32        4.41      1.01 o 
  -6   1   6        0.31       -0.73      2.23 o 
  -5   1   6        1.17        1.03      2.48 o 
  -4   1   6       12.01       16.01      2.14 o 
  -3   1   6      260.72      349.64      8.28 o 
  -2   1   6      132.83      162.07      4.44 o 
  -1   1   6       20.19       21.03      1.49 o 
   0   1   6       19.67       19.14      1.39 o 
   1   1   6      127.36      148.80      4.05 o 
   2   1   6        0.68       -1.93      1.93 o 
   3   1   6      143.67      168.52      5.05 o 
   4   1   6       20.48       18.57      1.81 o 
   5   1   6       38.16       46.99      2.32 o 
   6   1   6        0.51       -0.21      1.01 o 
   7   1   6        3.80        4.39      0.67 o 
  -9   2   6        6.62        5.76      0.63 o 
  -8   2   6        0.07        0.97      0.69 o 
  -7   2   6        6.98        6.85      1.24 o 
  -6   2   6        0.13        0.92      1.49 o 
  -5   2   6       47.69       70.12      3.08 o 
  -4   2   6       38.87       50.20      2.27 o 
  -3   2   6       21.69       26.50      1.64 o 
  -2   2   6      199.53      256.55      5.61 o 
  -1   2   6       41.87       50.93      1.94 o 
   0   2   6      848.64     1212.38     70.42 o 
   1   2   6      271.50      341.32      7.08 o 
   2   2   6       61.63       90.13      2.83 o 
   3   2   6      261.67      322.11      7.38 o 
   4   2   6       65.19       80.64      2.72 o 
   5   2   6       72.18       94.86      2.89 o 
   6   2   6        0.70       -0.80      0.80 o 
  -8   3   6        0.43        0.80      0.99 o 
  -7   3   6        6.91        6.74      1.34 o 
  -6   3   6       11.93        9.06      1.98 o 
  -5   3   6       10.52       10.84      1.58 o 
  -4   3   6       65.30       81.04      2.55 o 
  -3   3   6       47.69       74.68      2.32 o 
  -2   3   6      389.05      554.90      7.85 o 
  -1   3   6       92.18       94.38      2.88 o 
   0   3   6       42.00       52.76      5.72 o 
   1   3   6       30.22       33.35      1.83 o 
   2   3   6       14.55       18.58      1.43 o 
   3   3   6       12.75       13.43      1.30 o 
   4   3   6        4.05        5.38      0.90 o 
   5   3   6        2.24        2.39      0.71 o 
  -8   4   6        0.46        0.38      0.99 o 
  -7   4   6       97.20      103.81      3.28 o 
  -6   4   6       54.11       62.87      2.95 o 
  -5   4   6       39.04       32.72      1.94 o 
  -4   4   6      164.15      181.53      5.29 o 
  -3   4   6       11.27       14.06      1.30 o 
  -2   4   6      136.43      172.37      4.56 o 
  -1   4   6        5.95       11.24      1.22 o 
   0   4   6      105.73      134.13     22.10 o 
   1   4   6       43.48       44.15      1.90 o 
   2   4   6       58.70       63.48      2.23 o 
   3   4   6       25.87       28.06      1.47 o 
   4   4   6        0.06        0.65      0.80 o 
   5   4   6       10.27        5.38      0.67 o 
  -8   5   6       17.19       21.13      1.37 o 
  -7   5   6        3.32        3.51      1.09 o 
  -6   5   6        4.61        4.96      1.07 o 
  -5   5   6        5.09        4.05      1.22 o 
  -4   5   6       42.94       40.20      1.81 o 
  -3   5   6        1.83        3.21      0.94 o 
  -2   5   6        2.61        3.40      0.90 o 
  -1   5   6       73.14       82.19     14.10 o 
   0   5   6      181.08      218.67     29.68 o 
   1   5   6       13.79       17.70      1.18 o 
   2   5   6       11.42       11.01      1.07 o 
   3   5   6        5.86        3.19      0.76 o 
   4   5   6        0.03        0.92      0.48 o 
  -7   6   6       18.90       16.82      1.07 o 
  -6   6   6        1.02       -0.59      1.28 o 
  -5   6   6       27.01       27.96      1.54 o 
  -4   6   6       27.48       25.75      1.45 o 
  -3   6   6       13.34       12.40      1.11 o 
  -2   6   6       42.75       44.04      1.73 o 
  -1   6   6        0.13        0.38      1.05 o 
   0   6   6       24.73       29.62      3.21 o 
   1   6   6       31.13       24.39      1.28 o 
   2   6   6        2.91        1.07      0.61 o 
  -6   7   6        1.19       -0.67      0.86 o 
  -5   7   6        0.42       -0.15      0.88 o 
  -4   7   6        1.51        0.08      1.05 o 
  -3   7   6        2.64        1.87      0.84 o 
  -2   7   6        1.40        1.97      0.65 o 
  -1   7   6        5.26        3.33      0.51 o 
   0   7   6        0.22       -0.23      0.57 o 
   1   7   6        0.20       -0.21      0.71 o 
  -4   8   6        4.54        5.29      0.65 o 
  -3   8   6        0.88        0.15      0.78 o 
  -2   8   6        7.10        5.53      0.61 o 
  -1  -8   7       27.64       22.50      1.56 o 
   0  -8   7       10.06        9.32      0.96 o 
   1  -8   7       37.72       42.84      2.42 o 
   2  -8   7       30.86       33.81      1.58 o 
   3  -8   7       13.45       14.46      1.18 o 
   4  -8   7       61.76       52.01      1.71 o 
  -3  -7   7        1.58        2.54      0.97 o 
  -2  -7   7        5.71        6.91      1.07 o 
  -1  -7   7       11.28       13.51      1.20 o 
   0  -7   7        2.98        1.28      0.64 o 
   1  -7   7        6.47        7.48      1.34 o 
   2  -7   7       30.52       37.20      1.70 o 
   3  -7   7        0.03        0.10      1.07 o 
   4  -7   7        0.85       -0.67      1.15 o 
   5  -7   7        8.21        6.32      0.90 o 
  -4  -6   7        1.19       -1.15      1.57 o 
  -3  -6   7       21.78       22.78      1.41 o 
  -2  -6   7        0.30       -1.01      1.22 o 
  -1  -6   7       14.13       17.49      1.32 o 
   0  -6   7       11.77       10.56      0.72 o 
   1  -6   7       16.95       17.41      0.98 o 
   2  -6   7       26.03       22.19      1.47 o 
   3  -6   7        1.98       -0.44      1.11 o 
   4  -6   7       12.45       10.44      1.16 o 
   5  -6   7        2.58        2.56      0.76 o 
   6  -6   7        3.41        3.42      0.78 o 
  -5  -5   7        0.73       -0.21      1.32 o 
  -4  -5   7       17.97       17.18      1.30 o 
  -3  -5   7        0.43       -0.34      1.11 o 
  -2  -5   7        1.76        4.35      0.76 o 
  -1  -5   7       10.10        9.58      1.05 o 
   0  -5   7        9.80       10.59      0.97 o 
   1  -5   7       12.93       10.39      0.76 o 
   2  -5   7       69.38       67.06      2.15 o 
   3  -5   7        0.47        0.78      1.22 o 
   4  -5   7       37.15       37.96      1.77 o 
   5  -5   7       16.44       19.40      1.26 o 
   6  -5   7        1.21        0.63      1.09 o 
   7  -5   7       10.72       10.19      0.90 o 
  -6  -4   7        1.97        0.90      1.01 o 
  -5  -4   7        4.63        5.50      1.03 o 
  -4  -4   7        5.26        7.56      0.97 o 
  -3  -4   7       21.81       27.76      1.45 o 
  -2  -4   7        5.04        4.39      0.97 o 
  -1  -4   7      179.07      187.66      4.42 o 
   0  -4   7       76.09       76.99      6.84 o 
   1  -4   7      105.84       91.72      2.79 o 
   2  -4   7      440.54      380.78      6.54 o 
   3  -4   7       69.29       63.62      2.07 o 
   4  -4   7      339.32      325.69      6.54 o 
   5  -4   7       26.02       27.54      1.49 o 
   6  -4   7        8.87        6.87      1.05 o 
   7  -4   7       10.86       11.56      1.11 o 
  -7  -3   7        1.64        0.65      1.20 o 
  -6  -3   7        0.05        0.38      0.97 o 
  -5  -3   7       21.86       28.56      1.47 o 
  -4  -3   7        0.84        0.90      0.80 o 
  -3  -3   7      176.92      231.41      4.91 o 
  -2  -3   7       72.50       83.16      2.55 o 
  -1  -3   7       19.51       20.90      1.16 o 
   0  -3   7       43.64       40.02      2.95 o 
   1  -3   7       25.68       19.75      1.22 o 
   2  -3   7       19.99       14.87      1.14 o 
   3  -3   7        0.26        0.31      1.15 o 
   4  -3   7        2.29        4.09      1.05 o 
   5  -3   7       43.63       44.59      1.85 o 
   6  -3   7       26.34       24.21      1.54 o 
   7  -3   7        0.09        0.00      0.92 o 
  -7  -2   7        0.06        0.34      0.92 o 
  -6  -2   7       56.19       58.12      1.86 o 
  -5  -2   7      120.26      156.85      4.19 o 
  -4  -2   7        7.17        8.61      0.95 o 
  -3  -2   7      310.49      368.96      6.04 o 
  -2  -2   7      158.87      196.84      4.19 o 
  -1  -2   7        3.92        4.22      0.92 o 
   0  -2   7      180.28      168.33     12.82 o 
   1  -2   7        0.16        0.42      0.82 o 
   2  -2   7        5.60        4.10      0.84 o 
   3  -2   7       23.94       18.57      1.30 o 
   4  -2   7       98.74       84.79      2.64 o 
   5  -2   7       34.30       32.67      1.79 o 
   6  -2   7      158.07      187.82      5.42 o 
   7  -2   7        5.21        6.95      1.16 o 
  -8  -1   7        0.94        0.48      1.53 o 
  -7  -1   7        1.56       -0.50      1.01 o 
  -6  -1   7        0.27        0.08      1.13 o 
  -5  -1   7        4.88        5.94      0.88 o 
  -4  -1   7       29.76       40.28      1.54 o 
  -3  -1   7       13.11       16.54      1.16 o 
  -2  -1   7       34.98       40.15      1.52 o 
  -1  -1   7      287.86      348.56      5.50 o 
   0  -1   7      250.99      261.02     17.42 o 
   1  -1   7        2.45        4.22      0.80 o 
   2  -1   7        2.40        3.34      0.82 o 
   3  -1   7       16.21       15.41      1.32 o 
   4  -1   7        6.31        5.99      1.18 o 
   5  -1   7        6.29        7.27      1.34 o 
   6  -1   7       13.93       15.60      1.51 o 
   7  -1   7       14.81       15.89      1.09 o 
  -8   0   7        4.83        4.64      0.61 o 
  -7   0   7        0.04       -1.64      2.79 o 
  -6   0   7       22.17       15.58      2.06 o 
  -5   0   7       32.98       44.45      2.25 o 
  -4   0   7       42.50       57.25      2.11 o 
  -3   0   7      327.18      411.67      6.98 o 
  -2   0   7       11.95        9.92      1.09 o 
  -1   0   7      199.73      233.28      4.80 o 
   0   0   7      329.27      355.36     19.76 o 
   1   0   7        0.06       -0.65      0.99 o 
   2   0   7      171.94      186.80      5.32 o 
   3   0   7       72.72       87.34      2.93 o 
   4   0   7       13.11       16.08      1.68 o 
   5   0   7       79.58      104.87      3.25 o 
   6   0   7       14.09       18.64      1.32 o 
  -8   1   7        7.06        3.19      0.84 o 
  -7   1   7        0.05       -2.31      2.31 o 
  -6   1   7        2.17        3.93      1.95 o 
  -5   1   7       63.01       83.31      3.52 o 
  -4   1   7       29.03       37.48      2.71 o 
  -3   1   7        0.08        4.07      1.72 o 
  -2   1   7      126.60      170.44      5.01 o 
  -1   1   7      136.38      195.00      5.56 o 
   0   1   7        3.02        1.17      2.22 o 
   1   1   7        7.38        8.21      1.58 o 
   2   1   7       63.41       72.84      2.95 o 
   3   1   7       48.89       54.34      2.49 o 
   4   1   7       14.46       18.14      1.60 o 
   5   1   7        0.80       -0.99      1.34 o 
   6   1   7       18.63       23.76      1.16 o 
  -8   2   7       15.91       10.95      1.14 o 
  -7   2   7       56.01       52.88      2.64 o 
  -6   2   7        8.61        8.40      1.72 o 
  -5   2   7       74.04       76.73      2.89 o 
  -4   2   7       57.34       76.29      2.61 o 
  -3   2   7        0.19        1.36      1.62 o 
  -2   2   7       16.32       25.18      1.68 o 
  -1   2   7      246.56      385.63      7.53 o 
   0   2   7        6.97        7.98      0.95 o 
   1   2   7       59.99       78.22      2.55 o 
   2   2   7      234.87      274.31      6.70 o 
   3   2   7       37.60       38.27      2.00 o 
   4   2   7       64.15       79.27      2.49 o 
   5   2   7        6.80        8.84      0.88 o 
  -8   3   7        2.98        3.11      1.07 o 
  -7   3   7        0.11        1.62      1.93 o 
  -6   3   7        0.61        1.28      1.28 o 
  -5   3   7      122.92      118.89      3.62 o 
  -4   3   7        1.28        3.46      1.15 o 
  -3   3   7        5.70        4.92      1.05 o 
  -2   3   7       63.12       72.10      2.21 o 
  -1   3   7      417.87      607.25      8.74 o 
   0   3   7       95.11      133.92     12.59 o 
   1   3   7        1.34        2.35      0.90 o 
   2   3   7      158.21      206.73      5.52 o 
   3   3   7       23.19       21.70      1.54 o 
   4   3   7        5.15        6.85      0.90 o 
   5   3   7        0.28       -0.67      0.67 o 
  -8   4   7       21.68       16.89      1.43 o 
  -7   4   7        5.90        6.39      1.22 o 
  -6   4   7        2.93        1.07      1.60 o 
  -5   4   7       81.95       85.26      2.77 o 
  -4   4   7        2.89        1.62      0.99 o 
  -3   4   7      130.39      139.49      3.84 o 
  -2   4   7       13.77       16.88      1.35 o 
  -1   4   7      154.02      212.41      5.31 o 
   0   4   7      264.63      344.08     57.90 o 
   1   4   7        1.22        4.18      0.92 o 
   2   4   7        7.69        5.76      1.07 o 
   3   4   7        0.02        1.39      0.61 o 
   4   4   7        1.43        1.11      0.59 o 
  -7   5   7       14.88       16.52      1.07 o 
  -6   5   7        7.63        4.96      1.03 o 
  -5   5   7        0.39        0.57      0.80 o 
  -4   5   7        4.23        5.46      0.90 o 
  -3   5   7        7.70        6.53      1.01 o 
  -2   5   7        7.92        9.83      0.99 o 
  -1   5   7        0.03       -0.49      0.98 o 
   0   5   7        1.13        1.12      0.62 o 
   1   5   7        5.21        5.52      0.86 o 
   2   5   7        3.89        2.52      0.71 o 
   3   5   7        5.74        2.73      0.67 o 
  -7   6   7       16.18       10.30      0.82 o 
  -6   6   7        0.10       -0.15      1.01 o 
  -5   6   7        5.43        3.95      0.95 o 
  -4   6   7        0.66        1.85      0.73 o 
  -3   6   7       48.50       42.84      1.62 o 
  -2   6   7       18.48       15.66      1.14 o 
  -1   6   7       15.54       14.13      2.28 o 
   0   6   7       13.42       10.96      1.49 o 
   1   6   7        0.83        0.59      0.59 o 
   2   6   7        3.67        2.35      0.57 o 
  -5   7   7        0.76        0.21      0.55 o 
  -4   7   7        3.58        1.62      0.61 o 
  -3   7   7        6.45        5.06      0.71 o 
  -2   7   7       13.13       11.98      0.82 o 
  -1   7   7        0.91        0.58      0.69 o 
   0   7   7        1.15        0.56      0.61 o 
   0  -8   8        2.50        2.73      0.65 o 
   1  -8   8        6.42        6.63      0.74 o 
   2  -8   8        0.01       -0.08      0.94 o 
   3  -8   8       18.51       13.10      1.14 o 
  -2  -7   8        2.41        2.88      0.99 o 
  -1  -7   8        6.17        4.79      1.01 o 
   0  -7   8        0.77        0.00      0.70 o 
   1  -7   8        2.34        3.63      0.59 o 
   2  -7   8        0.13        0.29      1.09 o 
   3  -7   8        6.27        8.19      1.01 o 
   4  -7   8        0.51       -0.97      0.97 o 
   5  -7   8       12.35       10.89      0.92 o 
  -4  -6   8       13.50       10.43      1.11 o 
  -3  -6   8        2.54        1.32      0.80 o 
  -2  -6   8       16.15       17.78      1.16 o 
  -1  -6   8       12.12       13.07      1.11 o 
   0  -6   8        1.33        2.63      0.59 o 
   1  -6   8      114.87      123.57      2.71 o 
   2  -6   8       23.37       23.60      1.39 o 
   3  -6   8       13.03        9.46      1.13 o 
   4  -6   8       25.14       24.55      1.33 o 
   5  -6   8        0.72        1.22      0.73 o 
  -5  -5   8        3.50        1.83      0.88 o 
  -4  -5   8        2.11        2.71      0.82 o 
  -3  -5   8        4.43        4.60      0.90 o 
  -2  -5   8        9.30       10.74      1.05 o 
  -1  -5   8        5.88        7.54      0.97 o 
   0  -5   8        1.27        1.66      0.69 o 
   1  -5   8        5.53        6.94      0.70 o 
   2  -5   8       29.11       23.92      1.43 o 
   3  -5   8        0.46       -0.21      0.99 o 
   4  -5   8        2.36        4.54      0.84 o 
   5  -5   8       43.79       41.86      1.71 o 
   6  -5   8        9.54        7.19      1.01 o 
  -6  -4   8       31.33       21.46      1.24 o 
  -5  -4   8        3.98        3.78      0.76 o 
  -4  -4   8        7.53        9.24      0.97 o 
  -3  -4   8       10.41       10.30      1.11 o 
  -2  -4   8       29.46       37.51      1.64 o 
  -1  -4   8       15.34       16.37      1.24 o 
   0  -4   8        0.65        1.63      0.59 o 
   1  -4   8        4.42        4.37      0.97 o 
   2  -4   8        0.13       -0.44      1.22 o 
   3  -4   8       84.36       78.60      2.53 o 
   4  -4   8        2.13        2.31      1.05 o 
   5  -4   8      148.44      147.48      4.31 o 
   6  -4   8       76.18       79.36      2.37 o 
  -6  -3   8       21.22       19.29      1.05 o 
  -5  -3   8        4.61        4.70      0.90 o 
  -4  -3   8        2.86        3.26      0.80 o 
  -3  -3   8        3.30        4.49      0.90 o 
  -2  -3   8       87.09      107.31      3.02 o 
  -1  -3   8       14.30       19.71      1.26 o 
   0  -3   8       86.96       88.13     10.58 o 
   1  -3   8       36.01       33.14      1.52 o 
   2  -3   8        6.14        7.12      0.99 o 
   3  -3   8       80.41       78.13      2.39 o 
   4  -3   8        0.85       -0.38      1.39 o 
   5  -3   8       10.67       10.04      1.24 o 
   6  -3   8        9.85       11.83      1.26 o 
  -7  -2   8        0.19        0.23      0.71 o 
  -6  -2   8        6.02        5.76      0.82 o 
  -5  -2   8       10.46       11.49      0.97 o 
  -4  -2   8      130.51      161.17      4.26 o 
  -3  -2   8       42.05       45.09      1.75 o 
  -2  -2   8      174.97      218.09      4.85 o 
  -1  -2   8      342.50      416.89      6.70 o 
   0  -2   8       16.43       14.34      0.82 o 
   1  -2   8        8.35        6.34      1.03 o 
   2  -2   8       30.13       27.84      1.60 o 
   3  -2   8       11.26        9.96      1.28 o 
   4  -2   8       25.84       27.39      1.68 o 
   5  -2   8        0.03       -1.03      1.47 o 
   6  -2   8        4.03        3.80      1.26 o 
  -7  -1   8        4.48        3.42      0.67 o 
  -6  -1   8        0.55       -0.27      1.07 o 
  -5  -1   8       13.24       11.35      1.11 o 
  -4  -1   8        2.63        2.65      0.92 o 
  -3  -1   8      102.49      136.00      3.89 o 
  -2  -1   8       33.13       34.08      1.56 o 
  -1  -1   8        0.28        1.76      0.88 o 
   0  -1   8        1.00        1.22      0.63 o 
   1  -1   8        5.48        3.80      1.01 o 
   2  -1   8        6.99        7.12      1.13 o 
   3  -1   8       59.88       67.48      2.55 o 
   4  -1   8       15.64       15.66      1.56 o 
   5  -1   8       21.56       31.14      2.12 o 
   6  -1   8        0.18       -0.50      1.32 o 
  -8   0   8        8.86       13.68      1.49 o 
  -7   0   8        1.24        1.72      0.99 o 
  -6   0   8       14.23       14.08      1.62 o 
  -5   0   8       14.70       16.46      1.64 o 
  -4   0   8       76.49       93.00      2.87 o 
  -3   0   8        5.59        6.45      1.37 o 
  -2   0   8       92.74      127.03      3.66 o 
  -1   0   8       97.19      116.91      3.36 o 
   0   0   8      134.83      165.04     13.43 o 
   1   0   8      197.65      240.30      6.22 o 
   2   0   8       18.39       20.01      1.70 o 
   3   0   8       31.47       45.45      2.44 o 
   4   0   8      122.06      155.51      4.74 o 
   5   0   8        0.72       -0.13      1.39 o 
   6   0   8       17.92       19.64      1.16 o 
  -8   1   8        0.02        0.52      1.28 o 
  -7   1   8        4.24        0.13      2.14 o 
  -6   1   8        0.99       -0.94      2.25 o 
  -5   1   8       24.40       25.79      2.40 o 
  -4   1   8       14.38       15.03      2.12 o 
  -3   1   8       10.79       20.93      2.16 o 
  -2   1   8      226.64      344.02      8.69 o 
  -1   1   8       92.90      130.26      4.06 o 
   0   1   8        5.50       10.59      1.14 o 
   1   1   8       16.91       22.79      2.14 o 
   2   1   8       98.22      134.10      4.06 o 
   3   1   8        1.71       -0.17      1.74 o 
   4   1   8        8.03        9.31      1.16 o 
   5   1   8        1.15        0.00      0.99 o 
  -8   2   8       10.50       10.57      1.22 o 
  -7   2   8       10.44       12.25      1.22 o 
  -6   2   8       65.24       55.52      2.40 o 
  -5   2   8        2.09        0.84      1.95 o 
  -4   2   8       61.88       63.23      2.70 o 
  -3   2   8      101.61      112.25      3.41 o 
  -2   2   8        9.28       18.66      1.58 o 
  -1   2   8      190.27      304.73      6.88 o 
   0   2   8        1.73        1.62      0.94 o 
   1   2   8        9.76       12.27      1.47 o 
   2   2   8       21.83       27.44      1.83 o 
   3   2   8       10.38       11.83      1.26 o 
   4   2   8       20.11       21.85      1.26 o 
   5   2   8        1.86        2.08      0.59 o 
  -8   3   8       10.66        7.44      0.99 o 
  -7   3   8        4.74        5.73      0.90 o 
  -6   3   8        1.14       -0.59      1.28 o 
  -5   3   8        0.48        1.24      1.49 o 
  -4   3   8       69.50       63.53      2.22 o 
  -3   3   8        1.37        1.22      1.57 o 
  -2   3   8        0.37       -0.23      1.43 o 
  -1   3   8       38.67       47.46      1.89 o 
   0   3   8       36.66       51.40      5.82 o 
   1   3   8        0.04        0.50      1.41 o 
   2   3   8        0.77        0.59      1.28 o 
   3   3   8       27.98       30.05      1.41 o 
   4   3   8       12.61       10.21      0.76 o 
  -7   4   8        0.24        1.49      0.71 o 
  -6   4   8        0.37        0.59      0.97 o 
  -5   4   8        8.75        7.77      0.97 o 
  -4   4   8       33.58       33.74      1.70 o 
  -3   4   8       20.08       17.43      1.39 o 
  -2   4   8        3.26        4.01      0.88 o 
  -1   4   8       55.93       70.96      2.21 o 
   0   4   8        9.65        9.15      2.28 o 
   1   4   8      112.56      116.32      3.22 o 
   2   4   8        0.13        0.69      0.86 o 
   3   4   8        2.56        1.87      0.57 o 
  -7   5   8        0.23       -0.10      0.71 o 
  -6   5   8        9.10        6.22      0.90 o 
  -5   5   8        0.35        0.27      0.99 o 
  -4   5   8        2.20        1.93      0.78 o 
  -3   5   8       28.99       27.63      1.47 o 
  -2   5   8       12.84       10.82      1.07 o 
  -1   5   8       34.91       29.56      5.61 o 
   0   5   8        0.04        0.84      0.59 o 
   1   5   8        5.00        3.78      0.67 o 
   2   5   8        0.37       -0.40      0.67 o 
  -6   6   8       23.18       13.47      0.90 o 
  -5   6   8        9.75       10.21      0.88 o 
  -4   6   8        0.83        1.51      0.65 o 
  -3   6   8       43.38       37.00      1.45 o 
  -2   6   8        0.83        0.44      0.67 o 
  -1   6   8       10.03        6.98      1.05 o 
   0   6   8        0.50       -0.31      0.48 o 
  -1  -7   9        0.55        0.73      0.73 o 
   0  -7   9        0.06        1.26      0.65 o 
   1  -7   9        2.69        1.82      0.52 o 
   2  -7   9       11.31       12.04      1.13 o 
   3  -7   9        0.13       -1.03      1.03 o 
  -3  -6   9        2.62        3.23      0.78 o 
  -2  -6   9       11.40        8.68      0.97 o 
  -1  -6   9        2.32        2.67      0.80 o 
   0  -6   9       17.45       21.63      2.01 o 
   1  -6   9        0.26       -0.14      0.89 o 
   2  -6   9       31.17       32.56      1.43 o 
   3  -6   9       27.22       27.80      1.35 o 
   4  -6   9        8.85        6.60      0.88 o 
   5  -6   9       38.23       28.47      1.31 o 
  -4  -5   9        0.49        0.21      0.90 o 
  -3  -5   9       24.07       22.30      1.26 o 
  -2  -5   9        4.50        6.34      0.97 o 
  -1  -5   9        5.77        7.46      0.92 o 
   0  -5   9        1.01        1.04      1.26 o 
   1  -5   9        3.99        4.93      0.67 o 
   2  -5   9        0.28        0.73      0.63 o 
   3  -5   9        3.59        1.43      0.82 o 
   4  -5   9        0.80        0.27      1.03 o 
   5  -5   9        0.41       -0.97      0.97 o 
  -5  -4   9       20.39       18.61      1.01 o 
  -4  -4   9       13.44       12.13      1.01 o 
  -3  -4   9        8.81        7.63      0.95 o 
  -2  -4   9      111.85      140.11      4.06 o 
  -1  -4   9       11.14       12.90      1.20 o 
   0  -4   9        3.58        2.35      0.99 o 
   1  -4   9       31.85       29.06      1.45 o 
   2  -4   9        0.58        1.83      0.80 o 
   3  -4   9       16.81       17.24      1.26 o 
   4  -4   9        6.52        7.02      0.99 o 
   5  -4   9        0.79        0.29      1.18 o 
  -6  -3   9        3.85        3.89      0.63 o 
  -5  -3   9        5.49        4.83      0.78 o 
  -4  -3   9        2.98        0.27      1.22 o 
  -3  -3   9        0.16       -0.50      1.20 o 
  -2  -3   9        5.87        6.20      1.03 o 
  -1  -3   9        6.63        7.44      1.20 o 
   0  -3   9       72.58       80.59      7.55 o 
   1  -3   9       50.97       50.70      1.96 o 
   2  -3   9        6.13        7.14      0.97 o 
   3  -3   9       12.63       14.84      1.39 o 
   4  -3   9        0.04       -0.13      1.26 o 
   5  -3   9        4.09        4.22      1.09 o 
   6  -3   9        5.17        5.61      0.97 o 
  -6  -2   9        6.78        5.71      0.69 o 
  -5  -2   9        8.65        7.48      0.99 o 
  -4  -2   9       14.80       17.40      1.20 o 
  -3  -2   9       12.10       14.14      1.16 o 
  -2  -2   9       65.37       79.25      2.30 o 
  -1  -2   9       54.73       65.39      2.11 o 
   0  -2   9      326.29      373.78     44.30 o 
   1  -2   9       26.35       28.06      1.58 o 
   2  -2   9       18.30       20.56      1.45 o 
   3  -2   9      103.14      109.06      3.30 o 
   4  -2   9        3.30        4.83      1.20 o 
   5  -2   9       37.19       43.00      2.04 o 
   6  -2   9        1.26        1.26      0.67 o 
  -7  -1   9        0.09        0.59      0.69 o 
  -6  -1   9        0.06        0.57      0.80 o 
  -5  -1   9       12.14       11.64      1.18 o 
  -4  -1   9       26.61       24.21      1.56 o 
  -3  -1   9        8.52        8.63      1.16 o 
  -2  -1   9      126.91      166.40      4.77 o 
  -1  -1   9       36.88       43.24      1.94 o 
   0  -1   9       13.09       13.64      2.00 o 
   1  -1   9       12.91       13.87      1.37 o 
   2  -1   9       16.29       20.68      1.58 o 
   3  -1   9       35.76       40.75      2.27 o 
   4  -1   9        2.19        0.84      1.83 o 
   5  -1   9        0.36       -0.10      1.34 o 
  -7   0   9       25.66       23.84      1.45 o 
  -6   0   9        9.29       12.40      1.34 o 
  -5   0   9        7.18        6.70      1.41 o 
  -4   0   9      195.27      214.48      6.15 o 
  -3   0   9        3.49        0.15      1.95 o 
  -2   0   9       63.20       86.50      2.70 o 
  -1   0   9        1.88        4.93      1.20 o 
   0   0   9       20.83       24.74      2.66 o 
   1   0   9        2.42        1.64      2.02 o 
   2   0   9       94.95      114.74      3.61 o 
   3   0   9       34.44       41.59      2.23 o 
   4   0   9        1.82        1.43      1.03 o 
   5   0   9        0.95        0.25      0.82 o 
  -7   1   9        0.12        0.46      1.13 o 
  -6   1   9        0.25        1.74      1.15 o 
  -5   1   9        9.72       12.44      1.81 o 
  -4   1   9        4.67        0.78      2.71 o 
  -3   1   9        0.02       -2.31      2.31 o 
  -2   1   9        8.57       14.35      1.58 o 
  -1   1   9      283.05      491.68     10.07 o 
   0   1   9       73.21      109.59     13.19 o 
   1   1   9        0.26        1.53      1.20 o 
   2   1   9       18.48       24.66      1.83 o 
   3   1   9       62.30       70.11      2.43 o 
   4   1   9        3.78        3.23      0.76 o 
   5   1   9        0.23       -0.69      0.80 o 
  -7   2   9        7.48        5.23      0.92 o 
  -6   2   9        1.91        3.00      0.84 o 
  -5   2   9       18.77       21.36      1.60 o 
  -4   2   9       12.30       13.13      1.47 o 
  -3   2   9       19.66       19.55      1.60 o 
  -2   2   9        8.48       10.13      1.32 o 
  -1   2   9        3.44        4.01      1.07 o 
   0   2   9      105.53      138.85     28.04 o 
   1   2   9       61.37       81.38      2.59 o 
   2   2   9        0.47        0.73      1.45 o 
   3   2   9        9.82       12.65      1.07 o 
   4   2   9       13.24        9.96      0.90 o 
  -7   3   9        6.87        4.50      0.84 o 
  -6   3   9        4.57        4.20      0.78 o 
  -5   3   9        3.49        1.85      0.92 o 
  -4   3   9        2.14        2.79      0.88 o 
  -3   3   9       24.17       22.86      1.60 o 
  -2   3   9        0.13        0.90      0.80 o 
  -1   3   9        4.20        6.49      1.01 o 
   0   3   9        0.13        0.62      0.90 o 
   1   3   9        0.39        0.76      1.20 o 
   2   3   9       12.52        8.34      0.99 o 
   3   3   9        0.29        0.13      0.84 o 
  -7   4   9        6.79        3.15      0.61 o 
  -6   4   9        8.00        6.30      0.71 o 
  -5   4   9        4.55        5.86      0.78 o 
  -4   4   9        5.11        5.08      0.86 o 
  -3   4   9        0.14       -0.90      1.09 o 
  -2   4   9       24.61       21.90      1.28 o 
  -1   4   9        3.97        2.18      0.76 o 
   0   4   9        5.03        3.85      0.62 o 
   1   4   9       33.24       21.87      1.20 o 
   2   4   9        3.47        4.31      0.67 o 
  -6   5   9        1.82        0.71      0.78 o 
  -5   5   9        1.44        1.05      0.59 o 
  -4   5   9        0.51        0.52      0.90 o 
  -3   5   9        0.98        1.03      0.63 o 
  -2   5   9       26.42       23.56      1.16 o 
  -1   5   9        4.10        3.51      0.50 o 
   0   5   9       25.34       19.99      2.08 o 
   1   5   9        1.32        0.88      0.50 o 
  -4   6   9       32.58       24.56      1.07 o 
  -3   6   9        3.14        1.68      0.67 o 
  -2   6   9       22.35       18.03      0.95 o 
  -1   6   9        4.14        4.04      0.58 o 
  -2  -6  10        2.09        2.39      0.69 o 
  -1  -6  10        4.00        2.90      0.71 o 
   0  -6  10       10.16        7.05      0.59 o 
   1  -6  10        3.67        4.09      0.55 o 
   2  -6  10        0.23        0.71      0.63 o 
   3  -6  10        1.53        0.86      0.80 o 
  -4  -5  10        0.24        0.38      0.80 o 
  -3  -5  10        1.13        0.76      0.97 o 
  -2  -5  10       10.95        9.71      0.90 o 
  -1  -5  10        2.59        2.56      0.82 o 
   0  -5  10        1.96        0.80      0.82 o 
   1  -5  10        2.92        3.62      0.57 o 
   2  -5  10        2.02        1.89      0.84 o 
   3  -5  10        3.52        3.80      0.71 o 
   4  -5  10        2.25        1.97      0.71 o 
  -5  -4  10        0.18       -0.04      0.69 o 
  -4  -4  10        5.08        5.55      0.76 o 
  -3  -4  10        8.45        8.74      0.92 o 
  -2  -4  10        0.22        0.59      1.07 o 
  -1  -4  10       21.86       23.41      1.37 o 
   0  -4  10       44.99       45.88      7.41 o 
   1  -4  10        8.34        9.01      1.09 o 
   2  -4  10       16.77       16.78      1.32 o 
   3  -4  10       15.54       17.24      1.16 o 
   4  -4  10       12.03        9.14      1.07 o 
   5  -4  10        4.01        3.53      0.84 o 
  -5  -3  10        2.28        2.88      0.63 o 
  -4  -3  10        2.23        1.53      0.73 o 
  -3  -3  10        6.00        7.52      0.95 o 
  -2  -3  10       13.20       10.34      1.18 o 
  -1  -3  10        3.99        4.75      1.01 o 
   0  -3  10        0.74        1.56      1.75 o 
   1  -3  10       18.76       16.53      1.32 o 
   2  -3  10        1.16        1.60      0.86 o 
   3  -3  10        0.62        2.37      0.86 o 
   4  -3  10        4.77        3.89      0.97 o 
   5  -3  10        0.62       -0.08      1.20 o 
  -6  -2  10        0.36        0.06      0.76 o 
  -5  -2  10       14.77       14.99      1.01 o 
  -4  -2  10        1.80        2.60      0.78 o 
  -3  -2  10        2.70        1.74      0.86 o 
  -2  -2  10        2.23        2.12      1.05 o 
  -1  -2  10        0.27       -0.99      1.24 o 
   0  -2  10       50.61       50.33      5.29 o 
   1  -2  10       30.98       30.24      1.75 o 
   2  -2  10       73.02       82.44      2.74 o 
   3  -2  10        5.94        7.56      1.37 o 
   4  -2  10       56.45       57.87      2.30 o 
   5  -2  10       12.56       12.51      1.05 o 
  -6  -1  10        0.51        0.15      0.86 o 
  -5  -1  10        2.68        3.07      0.86 o 
  -4  -1  10        0.06       -0.46      0.92 o 
  -3  -1  10        4.63        5.23      1.28 o 
  -2  -1  10        8.59        7.10      1.32 o 
  -1  -1  10      154.66      199.65      5.60 o 
   0  -1  10       12.34       15.96      1.65 o 
   1  -1  10        0.89       -0.84      1.68 o 
   2  -1  10       79.49       92.94      3.19 o 
   3  -1  10       15.19       17.09      1.60 o 
   4  -1  10        7.44        7.37      1.11 o 
   5  -1  10        1.36        0.82      0.88 o 
  -6   0  10        6.37        8.38      1.16 o 
  -5   0  10       12.98       14.42      1.56 o 
  -4   0  10        2.17        2.25      1.28 o 
  -3   0  10       77.74       86.27      3.12 o 
  -2   0  10        2.52        4.49      1.39 o 
  -1   0  10       83.23      115.36      3.48 o 
   0   0  10       54.14       75.81     15.52 o 
   1   0  10        8.49       10.71      1.64 o 
   2   0  10       55.37       62.08      2.53 o 
   3   0  10        0.33       -0.61      1.34 o 
   4   0  10        1.36        0.92      0.76 o 
  -7   1  10        2.98        0.53      0.99 o 
  -6   1  10        7.10        4.94      1.13 o 
  -5   1  10        2.86        4.39      1.28 o 
  -4   1  10       13.34       14.67      1.98 o 
  -3   1  10        0.98       -1.87      1.87 o 
  -2   1  10        2.24       -0.46      1.55 o 
  -1   1  10        4.89        4.31      1.43 o 
   0   1  10        1.43        1.07      1.18 o 
   1   1  10        8.03        6.41      1.26 o 
   2   1  10        4.70        4.37      0.95 o 
   3   1  10        3.06        2.29      0.82 o 
   4   1  10        5.44        3.61      0.71 o 
  -6   2  10        3.09        3.82      0.67 o 
  -5   2  10        9.58       10.97      1.18 o 
  -4   2  10        3.68        4.22      1.03 o 
  -3   2  10       12.93       12.55      1.30 o 
  -2   2  10        2.98       -0.36      1.55 o 
  -1   2  10       16.62       21.21      1.41 o 
   0   2  10       15.55       14.47      3.06 o 
   1   2  10        1.81        1.32      0.88 o 
   2   2  10        1.51        1.60      0.71 o 
   3   2  10        7.70        6.49      0.82 o 
  -6   3  10        8.61        4.71      0.86 o 
  -5   3  10        2.11       -0.31      1.11 o 
  -4   3  10        0.14        0.27      0.71 o 
  -3   3  10       16.61       14.80      1.16 o 
  -2   3  10       25.99       25.85      1.43 o 
  -1   3  10        5.49        5.88      0.84 o 
   0   3  10        6.20        5.65      1.61 o 
   1   3  10       24.50       17.46      1.03 o 
   2   3  10        1.27       -0.36      0.78 o 
  -6   4  10        1.55        0.15      0.69 o 
  -5   4  10       20.74       14.18      0.97 o 
  -4   4  10       11.48        8.66      0.84 o 
  -3   4  10       15.92       15.26      1.07 o 
  -2   4  10       19.49       18.13      1.14 o 
  -1   4  10        0.05        0.90      0.52 o 
   0   4  10        3.04        2.89      0.44 o 
   1   4  10        1.03        0.88      0.57 o 
  -4   5  10        0.38       -0.40      0.76 o 
  -3   5  10        0.72       -0.10      0.86 o 
  -2   5  10        0.91        0.84      0.61 o 
  -1   5  10        0.10        0.21      0.39 o 
   0  -6  11        4.74        3.21      0.50 o 
   1  -6  11       11.73        9.16      0.97 o 
  -2  -5  11        0.21        0.25      0.84 o 
  -1  -5  11        0.71       -1.01      1.01 o 
   0  -5  11        0.97        0.33      1.31 o 
   1  -5  11        0.55        0.55      1.36 o 
   2  -5  11        0.06        0.99      0.69 o 
   3  -5  11        1.33        0.86      0.71 o 
  -4  -4  11        3.85        4.77      0.67 o 
  -3  -4  11        0.15       -0.82      0.82 o 
  -2  -4  11        5.14        5.27      0.88 o 
  -1  -4  11       13.49       12.91      1.01 o 
   0  -4  11        4.39        3.96      0.64 o 
   1  -4  11        6.70        5.10      0.97 o 
   2  -4  11        6.80        6.91      0.86 o 
   3  -4  11        3.06        2.04      0.92 o 
  -4  -3  11        4.29        4.22      0.69 o 
  -3  -3  11        1.74        0.61      0.94 o 
  -2  -3  11       10.48        8.83      1.09 o 
  -1  -3  11       17.28       16.19      1.20 o 
   0  -3  11       23.69       20.75      1.72 o 
   1  -3  11        8.27        8.15      1.03 o 
   2  -3  11       18.77       17.05      1.43 o 
   3  -3  11        3.68        0.00      1.62 o 
   4  -3  11        1.88        0.92      1.18 o 
  -5  -2  11        0.27        0.50      0.78 o 
  -4  -2  11       23.10       22.42      1.28 o 
  -3  -2  11       13.22       13.16      1.13 o 
  -2  -2  11        2.65        2.75      0.92 o 
  -1  -2  11        9.29        7.54      1.24 o 
   0  -2  11        9.44        7.69      1.51 o 
   1  -2  11        3.05        1.43      1.55 o 
   2  -2  11        1.62        3.46      1.15 o 
   3  -2  11        9.70        9.94      1.22 o 
   4  -2  11        7.71        5.59      0.82 o 
  -5  -1  11        1.61        2.06      0.80 o 
  -4  -1  11        7.91        7.40      1.13 o 
  -3  -1  11        2.52        1.36      1.36 o 
  -2  -1  11        3.44        2.23      1.11 o 
  -1  -1  11       17.69       16.71      1.70 o 
   0  -1  11       12.46       12.86      1.94 o 
   1  -1  11        9.21        5.99      1.49 o 
   2  -1  11        0.00        0.69      1.39 o 
   3  -1  11       41.68       32.28      1.58 o 
  -6   0  11        1.13        1.30      0.90 o 
  -5   0  11        3.01        3.74      1.13 o 
  -4   0  11        7.73        9.22      1.51 o 
  -3   0  11        4.29        5.44      1.45 o 
  -2   0  11        0.14        0.65      1.66 o 
  -1   0  11        8.70       13.47      1.45 o 
   0   0  11        8.08        7.75      1.23 o 
   1   0  11       34.74       31.85      1.73 o 
   2   0  11        7.83        7.67      0.95 o 
   3   0  11        3.52        1.28      0.82 o 
  -6   1  11        2.03        1.62      0.69 o 
  -5   1  11        5.15        4.47      0.92 o 
  -4   1  11        1.78        2.29      0.94 o 
  -3   1  11       20.99       29.31      1.64 o 
  -2   1  11        0.08        0.36      0.97 o 
  -1   1  11        1.03        1.30      0.94 o 
   0   1  11        5.61        5.23      1.21 o 
   1   1  11        0.08        0.10      1.01 o 
   2   1  11        2.30        2.23      0.71 o 
   3   1  11        0.31        0.90      0.55 o 
  -5   2  11       18.02       12.26      1.11 o 
  -4   2  11        1.40        1.05      0.71 o 
  -3   2  11        8.04        9.71      0.99 o 
  -2   2  11        0.10       -1.01      1.01 o 
  -1   2  11       10.76       10.82      0.99 o 
   0   2  11        0.41        0.19      0.54 o 
   1   2  11        6.20        5.36      0.80 o 
   2   2  11        0.21        0.97      0.55 o 
  -5   3  11        4.62        2.52      0.61 o 
  -4   3  11        1.26        1.26      0.57 o 
  -3   3  11        0.02        0.48      0.82 o 
  -2   3  11       11.42        9.14      0.90 o 
  -1   3  11        1.17       -0.55      0.94 o 
   0   3  11       10.09       10.27      1.48 o 
   1   3  11        0.04        0.04      0.63 o 
  -4   4  11       19.23        9.89      0.76 o 
  -3   4  11       15.94       12.99      0.84 o 
  -2   4  11        0.95        1.01      0.50 o 
  -1   4  11        2.40        2.35      0.57 o 
  -2  -4  12        5.37        4.62      0.67 o 
  -1  -4  12        2.03       -0.99      0.99 o 
   0  -4  12        8.88        6.73      1.68 o 
   1  -4  12        1.08        1.01      1.46 o 
  -3  -3  12        0.32       -0.76      0.88 o 
  -2  -3  12        1.00        0.25      1.15 o 
  -1  -3  12       32.42       28.06      1.37 o 
   0  -3  12        0.19       -0.82      0.82 o 
   1  -3  12        8.96        4.81      1.18 o 
   2  -3  12       10.37        8.62      1.16 o 
  -4  -2  12        3.79        3.86      0.84 o 
  -3  -2  12        2.28        1.51      0.80 o 
  -2  -2  12        0.16        1.05      1.15 o 
  -1  -2  12        0.14        1.55      0.97 o 
   0  -2  12       24.44       21.52      3.63 o 
   1  -2  12       13.17       12.02      1.22 o 
   2  -2  12        2.62        1.85      0.92 o 
  -4  -1  12        0.32       -0.80      1.28 o 
  -3  -1  12        8.09        9.90      1.20 o 
  -2  -1  12        1.39        0.65      1.45 o 
  -1  -1  12        1.79        2.75      1.09 o 
   0  -1  12        0.72        0.06      1.05 o 
   1  -1  12        0.50       -0.10      1.24 o 
   2  -1  12        3.93        2.86      0.76 o 
  -4   0  12        3.10        3.07      0.99 o 
  -3   0  12        0.07       -1.18      1.18 o 
  -2   0  12        2.79        3.82      0.92 o 
  -1   0  12        2.38        2.39      0.84 o 
   0   0  12        8.32        7.30      1.95 o 
   1   0  12       11.11        8.32      0.97 o 
   2   0  12        1.43        3.42      0.59 o 
  -4   1  12        0.32       -0.25      0.90 o 
  -3   1  12        1.57        2.04      0.67 o 
  -2   1  12       26.55       28.58      1.33 o 
  -1   1  12        0.33       -0.55      0.99 o 
   0   1  12        7.35        5.75      0.61 o 
   1   1  12       14.43       10.34      0.90 o 
  -4   2  12       20.48       11.19      0.93 o 
  -3   2  12        0.13        0.57      0.57 o 
  -2   2  12       12.63       13.07      0.88 o 
  -1   2  12        4.89        6.18      0.69 o 
   0   2  12        0.51        0.27      0.46 o 
  -2  -1  13        4.75        5.90      0.80 o 
  -1  -1  13        0.02       -0.19      0.92 o 
                                                 
